# Supplementary material for: Enhancer Activation by Pharmacologic Displacement of LSD1 from GFI1 Induces Differentiation in Acute Myeloid Leukemia
Source: Cell Rep. 2018 Mar 27;22(13):3641–59. doi: 10.1016/j.celrep.2018.03.012 (PMC5896174; doi:10.1016/j.celrep.2018.03.012)
Supplement: Table S2. Gene Expression in THP1 AML Cells Treated with 250 nM OG86 or DMSO Vehicle, Related to Figure 1 — Only expressed genes were considered in the analysis (i.e., the 10,002 Human Genome Consortium annotated protein-coding genes exhibiting expression levels of >2.0 reads per kilobase per million mapped reads [RPKM] in at least one of the samples). [file mmc2.xlsx]

## Sheet: Table S2
Table S2. Gene expression in THP1 AML cells treated with 250nM OG86 or DMSO vehicle. Related to Figure 1.
Only expressed genes were considered in the analysis (i.e. the 10,002 Human Genome Consortium annotated protein-coding genes exhibiting expression levels of >2.0 reads per kilobase per million mapped reads (RPKM) in at least one of the samples).
Ensembl Gene ID	Gene Symbol	Gene Name	DMSO RPKM	Compound B RPKM	Log2 fold change
ENSG00000133574	GIMAP4	GTPase, IMAP family member 4	0.0401977	9.56486	7.89449
ENSG00000132185	FCRLA	Fc receptor-like A	0.0451791	9.30066	7.68553
ENSG00000174136	RGMB	repulsive guidance molecule family member b	0.0322697	2.27617	6.14028
ENSG00000163221	S100A12	S100 calcium binding protein A12	3.75288	136.007	5.17954
ENSG00000114013	CD86	CD86 molecule	0.289184	7.45615	4.68837
ENSG00000100600	LGMN	legumain	0.228742	3.81225	4.05885
ENSG00000038427	VCAN	versican	0.441378	6.24681	3.82303
ENSG00000072694	FCGR2B	Fc fragment of IgG, low affinity IIb, receptor (CD32)	0.281177	3.88414	3.78805
ENSG00000116774	OLFML3	olfactomedin-like 3	1.43857	19.355	3.74999
ENSG00000242574	HLA-DMB	major histocompatibility complex, class II, DM beta	0.622616	7.10765	3.51296
ENSG00000152315	KCNK13	potassium channel, subfamily K, member 13	0.53533	6.06296	3.50152
ENSG00000154589	LY96	lymphocyte antigen 96	0.38752	3.9379	3.34508
ENSG00000006468	ETV1	ets variant 1	0.290206	2.87879	3.31031
ENSG00000170542	SERPINB9	serpin peptidase inhibitor, clade B (ovalbumin), member 9	0.489706	4.74739	3.27715
ENSG00000204577	LILRB3	leukocyte immunoglobulin-like receptor, subfamily B (with TM and ITIM domains), member 3	0.225533	2.17426	3.26912
ENSG00000108691	CCL2	chemokine (C-C motif) ligand 2	4.92619	44.0206	3.15963
ENSG00000005059	CCDC109B	coiled-coil domain containing 109B	0.571022	4.65597	3.02746
ENSG00000129450	SIGLEC9	sialic acid binding Ig-like lectin 9	0.376687	2.91911	2.95409
ENSG00000170458	CD14	CD14 molecule	0.996796	7.49043	2.90968
ENSG00000092068	SLC7A8	solute carrier family 7 (amino acid transporter light chain, L system), member 8	0.891385	6.66551	2.90259
ENSG00000140030	GPR65	G protein-coupled receptor 65	1.03343	7.70864	2.89903
ENSG00000171051	FPR1	formyl peptide receptor 1	1.99988	14.4284	2.85092
ENSG00000144909	OSBPL11	oxysterol binding protein-like 11	2.0348	14.3469	2.81778
ENSG00000167880	EVPL	envoplakin	0.360634	2.53688	2.81445
ENSG00000185294	TMEM243	transmembrane protein 243, mitochondrial	1.45009	10.0652	2.79517
ENSG00000164509	IL31RA	interleukin 31 receptor A	0.538875	3.73239	2.79208
ENSG00000106366	SERPINE1	serpin peptidase inhibitor, clade E (nexin, plasminogen activator inhibitor type 1), member 1	0.535308	3.35789	2.64911
ENSG00000244482	LILRA6	leukocyte immunoglobulin-like receptor, subfamily A (with TM domain), member 6	0.353125	2.20324	2.64138
ENSG00000137693	YAP1	Yes-associated protein 1	0.439219	2.73041	2.63611
ENSG00000169896	ITGAM	integrin, alpha M (complement component 3 receptor 3 subunit)	13.7448	82.8708	2.59198
ENSG00000142405	NLRP12	NLR family, pyrin domain containing 12	3.81544	22.3059	2.54751
ENSG00000103196	CRISPLD2	cysteine-rich secretory protein LCCL domain containing 2	1.24974	7.26147	2.53863
ENSG00000126262	FFAR2	free fatty acid receptor 2	0.724926	3.95837	2.449
ENSG00000162627	SNX7	sorting nexin 7	1.46456	7.86555	2.42508
ENSG00000182718	ANXA2	annexin A2	23.3205	125.17	2.42422
ENSG00000168306	ACOX2	acyl-CoA oxidase 2, branched chain	0.733137	3.81466	2.3794
ENSG00000114315	HES1	hes family bHLH transcription factor 1	0.533568	2.77548	2.37899
ENSG00000117318	ID3	inhibitor of DNA binding 3, dominant negative helix-loop-helix protein	7.5904	38.8245	2.35472
ENSG00000155465	SLC7A7	solute carrier family 7 (amino acid transporter light chain, y+L system), member 7	2.43838	12.2749	2.33172
ENSG00000125538	IL1B	interleukin 1, beta	0.951305	4.66724	2.29459
ENSG00000102038	SMARCA1	SWI/SNF related, matrix associated, actin dependent regulator of chromatin, subfamily a, member 1	1.27606	6.15456	2.26996
ENSG00000163430	FSTL1	follistatin-like 1	3.27922	15.5129	2.24204
ENSG00000118200	CAMSAP2	calmodulin regulated spectrin-associated protein family, member 2	0.583429	2.74435	2.23383
ENSG00000139572	GPR84	G protein-coupled receptor 84	6.29151	29.2232	2.21564
ENSG00000159399	HK2	hexokinase 2	5.99102	27.5071	2.19893
ENSG00000135709	KIAA0513	KIAA0513	0.710123	3.23807	2.189
ENSG00000175489	LRRC25	leucine rich repeat containing 25	0.960507	4.32804	2.17185
ENSG00000211445	GPX3	glutathione peroxidase 3 (plasma)	4.29305	19.3211	2.1701
ENSG00000071246	VASH1	vasohibin 1	3.20259	14.0067	2.12881
ENSG00000010704	HFE	hemochromatosis	0.712136	3.11185	2.12755
ENSG00000109756	RAPGEF2	Rap guanine nucleotide exchange factor (GEF) 2	1.25168	5.40996	2.11175
ENSG00000197965	MPZL1	myelin protein zero-like 1	2.23232	9.62153	2.10772
ENSG00000197405	C5AR1	complement component 5a receptor 1	0.518097	2.20368	2.08862
ENSG00000115414	FN1	fibronectin 1	2.07108	8.50655	2.03819
ENSG00000164674	SYTL3	synaptotagmin-like 3	0.520467	2.04485	1.97411
ENSG00000090339	ICAM1	intercellular adhesion molecule 1	3.20977	12.5871	1.9714
ENSG00000143061	IGSF3	immunoglobulin superfamily, member 3	1.20942	4.68718	1.95441
ENSG00000257017	HP	haptoglobin	2.27191	8.69235	1.93584
ENSG00000138678	GPAT3	1-acylglycerol-3-phosphate O-acyltransferase 9	0.660517	2.50993	1.92598
ENSG00000171596	NMUR1	neuromedin U receptor 1	0.611464	2.30026	1.91145
ENSG00000105612	DNASE2	deoxyribonuclease II, lysosomal	24.8523	90.6023	1.86617
ENSG00000166750	SLFN5	schlafen family member 5	0.846229	3.04705	1.84829
ENSG00000144802	NFKBIZ	nuclear factor of kappa light polypeptide gene enhancer in B-cells inhibitor, zeta	1.19864	4.31372	1.84753
ENSG00000139793	MBNL2	muscleblind-like splicing regulator 2	0.975026	3.47809	1.83478
ENSG00000139278	GLIPR1	GLI pathogenesis-related 1	6.13557	21.5816	1.81453
ENSG00000138646	HERC5	HECT and RLD domain containing E3 ubiquitin protein ligase 5	2.57441	8.95858	1.79903
ENSG00000162614	NEXN	nexilin (F actin binding protein)	0.913899	3.16448	1.79186
ENSG00000164904	ALDH7A1	aldehyde dehydrogenase 7 family, member A1	2.00932	6.93053	1.78626
ENSG00000108932	SLC16A6	solute carrier family 16, member 6	1.57595	5.38132	1.77174
ENSG00000181523	SGSH	N-sulfoglucosamine sulfohydrolase	2.84351	9.6027	1.75577
ENSG00000079215	SLC1A3	solute carrier family 1 (glial high affinity glutamate transporter), member 3	0.913809	3.07313	1.74975
ENSG00000113269	RNF130	ring finger protein 130	22.4	75.3061	1.74927
ENSG00000196562	SULF2	sulfatase 2	0.806578	2.71065	1.74876
ENSG00000189057	FAM111B	family with sequence similarity 111, member B	1.93614	6.42386	1.73025
ENSG00000082397	EPB41L3	erythrocyte membrane protein band 4.1-like 3	7.26129	23.5473	1.69727
ENSG00000121316	PLBD1	phospholipase B domain containing 1	4.27689	13.8356	1.69375
ENSG00000169398	PTK2	protein tyrosine kinase 2	1.74691	5.64792	1.69292
ENSG00000162645	GBP2	guanylate binding protein 2, interferon-inducible	1.43326	4.63378	1.69289
ENSG00000124104	SNX21	sorting nexin family member 21	1.3182	4.23634	1.68425
ENSG00000184588	PDE4B	phosphodiesterase 4B, cAMP-specific	0.727993	2.30474	1.66261
ENSG00000136826	KLF4	Kruppel-like factor 4 (gut)	2.64423	8.2843	1.64753
ENSG00000090382	LYZ	lysozyme	294.911	917.579	1.63755
ENSG00000089127	OAS1	2'-5'-oligoadenylate synthetase 1, 40/46kDa	1.19851	3.69602	1.62473
ENSG00000163565	IFI16	interferon, gamma-inducible protein 16	7.20247	22.1896	1.62332
ENSG00000104833	TUBB4A	tubulin, beta 4A class IVa	5.33614	16.4377	1.62314
ENSG00000182580	EPHB3	EPH receptor B3	1.51793	4.59352	1.5975
ENSG00000059804	SLC2A3	solute carrier family 2 (facilitated glucose transporter), member 3	1.3951	4.20018	1.59009
ENSG00000091106	NLRC4	NLR family, CARD domain containing 4	0.916137	2.75327	1.58751
ENSG00000175040	CHST2	carbohydrate (N-acetylglucosamine-6-O) sulfotransferase 2	0.751258	2.25217	1.58394
ENSG00000169413	RNASE6	ribonuclease, RNase A family, k6	2.80268	8.3348	1.57234
ENSG00000232810	TNF	tumor necrosis factor	15.6726	46.5963	1.57198
ENSG00000136603	SKIL	SKI-like oncogene	3.12816	9.29614	1.57132
ENSG00000132003	ZSWIM4	zinc finger, SWIM-type containing 4	1.68706	5.0106	1.57047
ENSG00000169429	CXCL8	interleukin 8	1.2472	3.69368	1.56637
ENSG00000172322	CLEC12A	C-type lectin domain family 12, member A	3.46364	10.214	1.56019
ENSG00000163069	SGCB	sarcoglycan, beta (43kDa dystrophin-associated glycoprotein)	3.3248	9.78058	1.55665
ENSG00000216895	TMEM52B	transmembrane protein 52B	0.778498	2.27876	1.54948
ENSG00000091409	ITGA6	integrin, alpha 6	1.617	4.70613	1.54122
ENSG00000143546	S100A8	S100 calcium binding protein A8	881.424	2554.39	1.53507
ENSG00000120889	TNFRSF10B	tumor necrosis factor receptor superfamily, member 10b	3.22065	9.32846	1.53429
ENSG00000125249	RAP2A	RAP2A, member of RAS oncogene family	2.32801	6.7116	1.52756
ENSG00000136689	IL1RN	interleukin 1 receptor antagonist	11.1559	32.126	1.52593
ENSG00000113739	STC2	stanniocalcin 2	0.878669	2.50929	1.51389
ENSG00000155252	PI4K2A	phosphatidylinositol 4-kinase type 2 alpha	3.30355	9.43408	1.51386
ENSG00000123384	LRP1	low density lipoprotein receptor-related protein 1	1.15108	3.27186	1.50712
ENSG00000099985	OSM	oncostatin M	0.778919	2.19491	1.49462
ENSG00000121064	SCPEP1	serine carboxypeptidase 1	74.1208	208.143	1.48963
ENSG00000135108	FBXO21	F-box protein 21	2.35069	6.59822	1.489
ENSG00000125245	GPR18	G protein-coupled receptor 18	0.901368	2.52458	1.48586
ENSG00000092067	CEBPE	CCAAT/enhancer binding protein (C/EBP), epsilon	16.617	46.2291	1.47614
ENSG00000165168	CYBB	cytochrome b-245, beta polypeptide	8.82158	24.5044	1.47393
ENSG00000165424	ZCCHC24	zinc finger, CCHC domain containing 24	4.43209	12.2545	1.46725
ENSG00000258659	TRIM34	tripartite motif containing 34	1.41215	3.89678	1.46439
ENSG00000249751	ECSCR	endothelial cell surface expressed chemotaxis and apoptosis regulator	1.06992	2.9474	1.46194
ENSG00000219159	TMEM251	transmembrane protein 251	4.90531	13.4991	1.46045
ENSG00000136830	FAM129B	family with sequence similarity 129, member B	10.0798	27.5347	1.44978
ENSG00000158715	SLC45A3	solute carrier family 45, member 3	2.63934	7.13017	1.43376
ENSG00000087510	TFAP2C	transcription factor AP-2 gamma (activating enhancer binding protein 2 gamma)	1.6011	4.3247	1.43354
ENSG00000166401	SERPINB8	serpin peptidase inhibitor, clade B (ovalbumin), member 8	18.3723	49.3416	1.42528
ENSG00000120594	PLXDC2	plexin domain containing 2	3.37301	9.03618	1.42167
ENSG00000125730	C3	complement component 3	28.3906	76.0239	1.42104
ENSG00000158825	CDA	cytidine deaminase	9.00644	23.89	1.40738
ENSG00000121236	TRIM6	tripartite motif containing 6	1.99955	5.30225	1.40693
ENSG00000135447	PPP1R1A	protein phosphatase 1, regulatory (inhibitor) subunit 1A	0.847717	2.23542	1.39889
ENSG00000151498	ACAD8	acyl-CoA dehydrogenase family, member 8	10.9291	28.7813	1.39695
ENSG00000146192	FGD2	FYVE, RhoGEF and PH domain containing 2	1.11737	2.92621	1.38893
ENSG00000184060	ADAP2	ArfGAP with dual PH domains 2	2.7065	7.02836	1.37676
ENSG00000163485	ADORA1	adenosine A1 receptor	1.13615	2.93898	1.37116
ENSG00000163220	S100A9	S100 calcium binding protein A9	2866.34	7309.12	1.35049
ENSG00000070087	PFN2	profilin 2	2.35167	5.97026	1.34411
ENSG00000138764	CCNG2	cyclin G2	2.6323	6.65348	1.33778
ENSG00000048052	HDAC9	histone deacetylase 9	0.919365	2.32364	1.33767
ENSG00000139211	AMIGO2	adhesion molecule with Ig-like domain 2	2.44522	6.14855	1.33028
ENSG00000143333	RGS16	regulator of G-protein signaling 16	8.46398	21.2528	1.32824
ENSG00000129353	SLC44A2	solute carrier family 44 (choline transporter), member 2	2.09127	5.24415	1.32633
ENSG00000163449	TMEM169	transmembrane protein 169	2.82553	7.01491	1.3119
ENSG00000125968	ID1	inhibitor of DNA binding 1, dominant negative helix-loop-helix protein	51.2122	126.87	1.30879
ENSG00000187634	SAMD11	sterile alpha motif domain containing 11	1.8833	4.6518	1.30452
ENSG00000155926	SLA	Src-like-adaptor	4.05157	10.0037	1.30398
ENSG00000012779	ALOX5	arachidonate 5-lipoxygenase	4.23151	10.4082	1.29847
ENSG00000221887	HMSD	histocompatibility (minor) serpin domain containing	4.81767	11.8298	1.29602
ENSG00000123689	G0S2	G0/G1switch 2	18.6292	45.6959	1.2945
ENSG00000239282	GATSL3	GATS protein-like 3	1.07548	2.62886	1.28945
ENSG00000158517	NCF1	neutrophil cytosolic factor 1	23.7019	57.7338	1.28441
ENSG00000026559	KCNG1	potassium voltage-gated channel, subfamily G, member 1	1.3087	3.17198	1.27725
ENSG00000152766	ANKRD22	ankyrin repeat domain 22	6.2681	15.0626	1.26487
ENSG00000203710	CR1	complement component (3b/4b) receptor 1 (Knops blood group)	1.52705	3.65106	1.25756
ENSG00000198729	PPP1R14C	protein phosphatase 1, regulatory (inhibitor) subunit 14C	1.08003	2.57003	1.25071
ENSG00000186907	RTN4RL2	reticulon 4 receptor-like 2	1.48462	3.52083	1.24583
ENSG00000105371	ICAM4	intercellular adhesion molecule 4 (Landsteiner-Wiener blood group)	1.5002	3.54788	1.24181
ENSG00000134508	CABLES1	Cdk5 and Abl enzyme substrate 1	2.17796	5.13882	1.23846
ENSG00000136717	BIN1	bridging integrator 1	7.40822	17.4476	1.23583
ENSG00000187098	MITF	microphthalmia-associated transcription factor	1.35611	3.1932	1.23553
ENSG00000118515	SGK1	serum/glucocorticoid regulated kinase 1	0.921701	2.16947	1.23497
ENSG00000185650	ZFP36L1	ZFP36 ring finger protein-like 1	1.89581	4.43762	1.22697
ENSG00000119669	IRF2BPL	interferon regulatory factor 2 binding protein-like	2.73636	6.35452	1.21552
ENSG00000067798	NAV3	neuron navigator 3	3.61584	8.38837	1.21406
ENSG00000108239	TBC1D12	TBC1 domain family, member 12	0.946106	2.19137	1.21176
ENSG00000185432	METTL7A	methyltransferase like 7A	2.48872	5.75898	1.21041
ENSG00000088826	SMOX	spermine oxidase	4.13649	9.57116	1.21029
ENSG00000109762	SNX25	sorting nexin 25	1.25176	2.88425	1.20424
ENSG00000183019	MCEMP1	chromosome 19 open reading frame 59	43.2997	99.3781	1.19857
ENSG00000115009	CCL20	chemokine (C-C motif) ligand 20	1.68563	3.82911	1.18372
ENSG00000159231	CBR3	carbonyl reductase 3	2.16365	4.8956	1.17802
ENSG00000143119	CD53	CD53 molecule	63.4644	143.482	1.17685
ENSG00000152778	IFIT5	interferon-induced protein with tetratricopeptide repeats 5	1.06899	2.41316	1.17467
ENSG00000103522	IL21R	interleukin 21 receptor	1.22829	2.76653	1.17142
ENSG00000177614	PGBD5	piggyBac transposable element derived 5	11.2181	25.2439	1.17011
ENSG00000130592	LSP1	lymphocyte-specific protein 1	4.00911	9.01896	1.16968
ENSG00000115170	ACVR1	activin A receptor, type I	2.68722	6.01805	1.16318
ENSG00000162444	RBP7	retinol binding protein 7, cellular	2.60417	5.82436	1.16128
ENSG00000106780	MEGF9	multiple EGF-like-domains 9	3.40848	7.62001	1.16066
ENSG00000113916	BCL6	B-cell CLL/lymphoma 6	1.40121	3.1238	1.15663
ENSG00000229070	SMIM14	small integral membrane protein 14	2.2801	5.06036	1.15014
ENSG00000197006	METTL9	methyltransferase like 9	16.9746	37.6711	1.15008
ENSG00000104918	RETN	resistin	3.89456	8.63807	1.14925
ENSG00000171517	LPAR3	lysophosphatidic acid receptor 3	4.05703	8.97219	1.14504
ENSG00000171049	FPR2	formyl peptide receptor 2	5.4018	11.9179	1.14161
ENSG00000110031	LPXN	leupaxin	13.3489	29.3429	1.13629
ENSG00000005249	PRKAR2B	protein kinase, cAMP-dependent, regulatory, type II, beta	4.98312	10.921	1.13199
ENSG00000151690	MFSD6	major facilitator superfamily domain containing 6	2.66507	5.83742	1.13116
ENSG00000168994	PXDC1	PX domain containing 1	1.74926	3.82859	1.13007
ENSG00000078237	TIGAR	chromosome 12 open reading frame 5	3.5438	7.74656	1.12826
ENSG00000122859	NEUROG3	neurogenin 3	0.9936	2.17091	1.12757
ENSG00000204219	TCEA3	transcription elongation factor A (SII), 3	5.41006	11.8101	1.12631
ENSG00000134827	TCN1	transcobalamin I (vitamin B12 binding protein, R binder family)	1.36307	2.97215	1.12465
ENSG00000256043	CTSO	cathepsin O	1.07029	2.32783	1.12099
ENSG00000197555	SIPA1L1	signal-induced proliferation-associated 1 like 1	1.14016	2.4716	1.11621
ENSG00000166068	SPRED1	sprouty-related, EVH1 domain containing 1	1.3708	2.96743	1.11419
ENSG00000183023	SLC8A1	solute carrier family 8 (sodium/calcium exchanger), member 1	1.8397	3.97884	1.11288
ENSG00000178860	MSC	musculin	2.9216	6.30168	1.10898
ENSG00000216490	IFI30	interferon, gamma-inducible protein 30	20.6669	44.5216	1.10719
ENSG00000233608	TWIST2	twist family bHLH transcription factor 2	2.64487	5.6964	1.10685
ENSG00000112406	HECA	headcase homolog (Drosophila)	6.42926	13.8344	1.10554
ENSG00000167419	LPO	lactoperoxidase	7.42102	15.9118	1.10041
ENSG00000108798	ABI3	ABI family, member 3	1.02245	2.18386	1.09485
ENSG00000143507	DUSP10	dual specificity phosphatase 10	3.6417	7.77797	1.09478
ENSG00000182287	AP1S2	adaptor-related protein complex 1, sigma 2 subunit	2.99844	6.40206	1.09432
ENSG00000175087	PDIK1L	PDLIM1 interacting kinase 1 like	1.56393	3.32789	1.08943
ENSG00000088808	PPP1R13B	protein phosphatase 1, regulatory subunit 13B	1.12581	2.39434	1.08866
ENSG00000164691	TAGAP	T-cell activation RhoGTPase activating protein	7.79927	16.5177	1.0826
ENSG00000240694	PNMA2	paraneoplastic Ma antigen 2	1.47845	3.129	1.08161
ENSG00000095370	SH2D3C	SH2 domain containing 3C	5.5642	11.7744	1.08141
ENSG00000115828	QPCT	glutaminyl-peptide cyclotransferase	4.22865	8.92877	1.07827
ENSG00000123094	RASSF8	Ras association (RalGDS/AF-6) domain family (N-terminal) member 8	1.18286	2.47773	1.06674
ENSG00000111144	LTA4H	leukotriene A4 hydrolase	15.2058	31.7525	1.06225
ENSG00000120087	HOXB7	homeobox B7	2.36281	4.92414	1.05937
ENSG00000171867	PRNP	prion protein	20.5984	42.6199	1.049
ENSG00000073712	FERMT2	fermitin family member 2	1.11153	2.29422	1.04545
ENSG00000136153	LMO7	LIM domain 7	2.59188	5.33241	1.04079
ENSG00000117450	PRDX1	peroxiredoxin 1	265.989	546.894	1.03989
ENSG00000145545	SRD5A1	steroid-5-alpha-reductase, alpha polypeptide 1 (3-oxo-5 alpha-steroid delta 4-dehydrogenase alpha 1)	1.40877	2.89363	1.03844
ENSG00000164048	ZNF589	zinc finger protein 589	3.54119	7.27204	1.03813
ENSG00000107821	KAZALD1	Kazal-type serine peptidase inhibitor domain 1	1.20563	2.47352	1.03678
ENSG00000066294	CD84	CD84 molecule	3.31182	6.79144	1.0361
ENSG00000108984	MAP2K6	mitogen-activated protein kinase kinase 6	1.25634	2.57391	1.03474
ENSG00000152503	TRIM36	tripartite motif containing 36	3.0707	6.28898	1.03426
ENSG00000126860	EVI2A	ecotropic viral integration site 2A	2.04288	4.17763	1.03208
ENSG00000156711	MAPK13	mitogen-activated protein kinase 13	7.70629	15.7487	1.03113
ENSG00000167851	CD300A	CD300a molecule	12.512	25.5447	1.02971
ENSG00000152556	PFKM	phosphofructokinase, muscle	14.7513	30.0995	1.0289
ENSG00000173599	PC	pyruvate carboxylase	3.61442	7.35497	1.02496
ENSG00000136404	TM6SF1	transmembrane 6 superfamily member 1	4.41811	8.98733	1.02447
ENSG00000183779	ZNF703	zinc finger protein 703	2.79043	5.67435	1.02397
ENSG00000134955	SLC37A2	solute carrier family 37 (glucose-6-phosphate transporter), member 2	1.94005	3.93147	1.01897
ENSG00000165059	PRKACG	protein kinase, cAMP-dependent, catalytic, gamma	1.03344	2.08971	1.01584
ENSG00000167083	GNGT2	guanine nucleotide binding protein (G protein), gamma transducing activity polypeptide 2	1.59048	3.21454	1.01515
ENSG00000173530	TNFRSF10D	tumor necrosis factor receptor superfamily, member 10d, decoy with truncated death domain	4.27972	8.63957	1.01344
ENSG00000124839	RAB17	RAB17, member RAS oncogene family	1.49683	3.01547	1.01047
ENSG00000136040	PLXNC1	plexin C1	1.24579	2.5	1.00486
ENSG00000163694	RBM47	RNA binding motif protein 47	9.50125	19.0639	1.00466
ENSG00000117533	VAMP4	vesicle-associated membrane protein 4	1.66562	3.33869	1.00322
ENSG00000154122	ANKH	ANKH inorganic pyrophosphate transport regulator	1.12653	2.25655	1.00223
ENSG00000111199	TRPV4	transient receptor potential cation channel, subfamily V, member 4	1.54073	3.08258	1.00052
ENSG00000198286	CARD11	caspase recruitment domain family, member 11	2.39475	4.78887	0.99981
ENSG00000102445	KIAA0226L	KIAA0226-like	7.2096	14.4119	0.999267
ENSG00000168301	KCTD6	potassium channel tetramerization domain containing 6	2.21163	4.40875	0.995257
ENSG00000131370	SH3BP5	SH3-domain binding protein 5 (BTK-associated)	10.9578	21.7852	0.991394
ENSG00000104936	DMPK	dystrophia myotonica-protein kinase	1.3296	2.64045	0.98979
ENSG00000130304	SLC27A1	solute carrier family 27 (fatty acid transporter), member 1	1.30873	2.58259	0.980652
ENSG00000167105	TMEM92	transmembrane protein 92	1.69242	3.3368	0.979377
ENSG00000198223	CSF2RA	colony stimulating factor 2 receptor, alpha, low-affinity (granulocyte-macrophage)	7.51568	14.8142	0.979001
ENSG00000011422	PLAUR	plasminogen activator, urokinase receptor	61.2271	120.52	0.977025
ENSG00000181019	NQO1	NAD(P)H dehydrogenase, quinone 1	63.2174	124.413	0.976745
ENSG00000132965	ALOX5AP	arachidonate 5-lipoxygenase-activating protein	79.0103	155.345	0.975364
ENSG00000150455	TIRAP	toll-interleukin 1 receptor (TIR) domain containing adaptor protein	4.64281	9.07852	0.967457
ENSG00000099250	NRP1	neuropilin 1	3.5975	7.02638	0.965787
ENSG00000257093	KIAA1147	KIAA1147	1.42267	2.77454	0.963645
ENSG00000170545	SMAGP	small cell adhesion glycoprotein	6.05964	11.799	0.961364
ENSG00000138119	MYOF	myoferlin	2.16104	4.19999	0.958656
ENSG00000112799	LY86	lymphocyte antigen 86	42.5091	82.0538	0.948798
ENSG00000107779	BMPR1A	bone morphogenetic protein receptor, type IA	1.34524	2.59638	0.948633
ENSG00000168268	NT5DC2	5'-nucleotidase domain containing 2	260.997	503.052	0.946671
ENSG00000235162	C12orf75	chromosome 12 open reading frame 75	13.6654	26.328	0.946076
ENSG00000134326	CMPK2	cytidine monophosphate (UMP-CMP) kinase 2, mitochondrial	4.78706	9.21225	0.944412
ENSG00000170345	FOS	FBJ murine osteosarcoma viral oncogene homolog	4.7718	9.16921	0.942265
ENSG00000139880	CDH24	cadherin 24, type 2	4.90013	9.41398	0.941985
ENSG00000094975	PALD1	phosphatase domain containing, paladin 1	4.11673	7.89518	0.939472
ENSG00000173334	TRIB1	tribbles pseudokinase 1	2.06622	3.96154	0.939065
ENSG00000077238	IL4R	interleukin 4 receptor	6.99961	13.4083	0.93778
ENSG00000137942	FNBP1L	formin binding protein 1-like	2.57645	4.93084	0.936448
ENSG00000182985	CADM1	cell adhesion molecule 1	1.43149	2.73621	0.934659
ENSG00000080200	CRYBG3	beta-gamma crystallin domain containing 3	1.70388	3.25192	0.932464
ENSG00000204257	HLA-DMA	major histocompatibility complex, class II, DM alpha	14.6084	27.8573	0.93126
ENSG00000131979	GCH1	GTP cyclohydrolase 1	1.42926	2.72512	0.931056
ENSG00000164733	CTSB	cathepsin B	203.827	388.091	0.929048
ENSG00000139597	N4BP2L1	NEDD4 binding protein 2-like 1	2.80868	5.33986	0.926908
ENSG00000158473	CD1D	CD1d molecule	27.133	51.4987	0.924489
ENSG00000111961	SASH1	SAM and SH3 domain containing 1	2.61859	4.95305	0.919526
ENSG00000110077	MS4A6A	membrane-spanning 4-domains, subfamily A, member 6A	12.432	23.4433	0.915112
ENSG00000150540	HNMT	histamine N-methyltransferase	10.9586	20.6215	0.912082
ENSG00000070961	ATP2B1	ATPase, Ca++ transporting, plasma membrane 1	3.78716	7.12407	0.911586
ENSG00000106565	TMEM176B	transmembrane protein 176B	24.7168	46.3833	0.908115
ENSG00000143079	CTTNBP2NL	CTTNBP2 N-terminal like	1.9267	3.60708	0.904701
ENSG00000121858	TNFSF10	tumor necrosis factor (ligand) superfamily, member 10	3.55557	6.6518	0.903665
ENSG00000179163	FUCA1	fucosidase, alpha-L- 1, tissue	11.4991	21.5094	0.903445
ENSG00000184014	DENND5A	DENN/MADD domain containing 5A	13.2809	24.8375	0.903168
ENSG00000138185	ENTPD1	ectonucleoside triphosphate diphosphohydrolase 1	2.68807	5.01687	0.900219
ENSG00000214212	C19orf38	chromosome 19 open reading frame 38	16.0699	29.9698	0.899153
ENSG00000133321	RARRES3	retinoic acid receptor responder (tazarotene induced) 3	1.41744	2.64194	0.898314
ENSG00000101665	SMAD7	SMAD family member 7	4.90714	9.14075	0.897429
ENSG00000168386	FILIP1L	filamin A interacting protein 1-like	3.23277	6.01561	0.895942
ENSG00000164604	GPR85	G protein-coupled receptor 85	1.17348	2.18093	0.894157
ENSG00000110446	SLC15A3	solute carrier family 15 (oligopeptide transporter), member 3	12.341	22.9108	0.892575
ENSG00000142549	IGLON5	IgLON family member 5	1.86245	3.45583	0.891833
ENSG00000104972	LILRB1	leukocyte immunoglobulin-like receptor, subfamily B (with TM and ITIM domains), member 1	5.60688	10.3951	0.89063
ENSG00000197165	SULT1A2	sulfotransferase family, cytosolic, 1A, phenol-preferring, member 2	1.5554	2.88346	0.890515
ENSG00000168995	SIGLEC7	sialic acid binding Ig-like lectin 7	3.68081	6.80761	0.887126
ENSG00000172123	SLFN12	schlafen family member 12	1.66045	3.05958	0.881755
ENSG00000172349	IL16	interleukin 16	2.49539	4.5952	0.880866
ENSG00000096433	ITPR3	inositol 1,4,5-trisphosphate receptor, type 3	5.35783	9.86121	0.880116
ENSG00000049247	UTS2	urotensin 2	10.237	18.8366	0.879739
ENSG00000136026	CKAP4	cytoskeleton-associated protein 4	25.8282	47.5031	0.879075
ENSG00000162496	DHRS3	dehydrogenase/reductase (SDR family) member 3	3.941	7.24336	0.878095
ENSG00000123360	PDE1B	phosphodiesterase 1B, calmodulin-dependent	16.8606	30.9468	0.876134
ENSG00000108309	RUNDC3A	RUN domain containing 3A	1.09197	2.00026	0.873247
ENSG00000187678	SPRY4	sprouty homolog 4 (Drosophila)	2.0757	3.80189	0.873118
ENSG00000039319	ZFYVE16	zinc finger, FYVE domain containing 16	2.6746	4.8958	0.87222
ENSG00000227507	LTB	lymphotoxin beta (TNF superfamily, member 3)	2.9654	5.42539	0.871498
ENSG00000110079	MS4A4A	membrane-spanning 4-domains, subfamily A, member 4A	4.0509	7.41028	0.871286
ENSG00000196502	SULT1A1	sulfotransferase family, cytosolic, 1A, phenol-preferring, member 1	19.9914	36.5594	0.870865
ENSG00000204428	LY6G5C	lymphocyte antigen 6 complex, locus G5C	1.40334	2.56578	0.870528
ENSG00000170854	MINA	MYC induced nuclear antigen	5.46921	9.9872	0.868749
ENSG00000111817	DSE	dermatan sulfate epimerase	1.30474	2.37856	0.866322
ENSG00000170915	PAQR8	progestin and adipoQ receptor family member VIII	23.8478	43.2664	0.859391
ENSG00000165322	ARHGAP12	Rho GTPase activating protein 12	2.34877	4.26066	0.859172
ENSG00000244405	ETV5	ets variant 5	19.2925	34.9758	0.858316
ENSG00000182578	CSF1R	colony stimulating factor 1 receptor	26.1322	47.2259	0.85375
ENSG00000103723	AP3B2	adaptor-related protein complex 3, beta 2 subunit	1.70767	3.07605	0.84905
ENSG00000172986	GXYLT2	glucoside xylosyltransferase 2	2.3442	4.21945	0.84796
ENSG00000196209	SIRPB2	signal-regulatory protein beta 2	6.04519	10.87	0.8465
ENSG00000131019	ULBP3	UL16 binding protein 3	1.3733	2.46488	0.84387
ENSG00000002933	TMEM176A	transmembrane protein 176A	5.47726	9.8179	0.84196
ENSG00000166398	KIAA0355	KIAA0355	3.44036	6.15799	0.8399
ENSG00000180758	GPR157	G protein-coupled receptor 157	1.79423	3.2049	0.836918
ENSG00000038382	TRIO	trio Rho guanine nucleotide exchange factor	1.72296	3.06922	0.832982
ENSG00000260916	CCPG1	cell cycle progression 1	10.5118	18.7192	0.832504
ENSG00000112297	AIM1	absent in melanoma 1	7.56524	13.4696	0.832247
ENSG00000132846	ZBED3	zinc finger, BED-type containing 3	1.31206	2.32982	0.828387
ENSG00000164828	SUN1	Sad1 and UNC84 domain containing 1	7.01906	12.4284	0.824287
ENSG00000172244	C5orf34	chromosome 5 open reading frame 34	3.21764	5.69529	0.823764
ENSG00000137767	SQRDL	sulfide quinone reductase-like (yeast)	35.6726	63.1068	0.82298
ENSG00000074706	IPCEF1	interaction protein for cytohesin exchange factors 1	5.15841	9.12327	0.822623
ENSG00000138061	CYP1B1	cytochrome P450, family 1, subfamily B, polypeptide 1	15.0571	26.618	0.821958
ENSG00000176390	CRLF3	cytokine receptor-like factor 3	4.06029	7.17078	0.820548
ENSG00000064225	ST3GAL6	ST3 beta-galactoside alpha-2,3-sialyltransferase 6	7.72539	13.6306	0.819172
ENSG00000198910	L1CAM	L1 cell adhesion molecule	2.03011	3.57054	0.814582
ENSG00000151062	CACNA2D4	calcium channel, voltage-dependent, alpha 2/delta subunit 4	12.8081	22.49	0.812231
ENSG00000021355	SERPINB1	serpin peptidase inhibitor, clade B (ovalbumin), member 1	29.3362	51.5096	0.812158
ENSG00000134243	SORT1	sortilin 1	9.19051	16.1087	0.809622
ENSG00000161243	FBXO27	F-box protein 27	2.18305	3.82228	0.808091
ENSG00000139505	MTMR6	myotubularin related protein 6	10.9739	19.2045	0.807377
ENSG00000163131	CTSS	cathepsin S	33.1394	57.9874	0.807195
ENSG00000103528	SYT17	synaptotagmin XVII	1.77981	3.11264	0.806415
ENSG00000169032	MAP2K1	mitogen-activated protein kinase kinase 1	12.1913	21.3147	0.806004
ENSG00000110324	IL10RA	interleukin 10 receptor, alpha	1.36092	2.37635	0.804164
ENSG00000178695	KCTD12	potassium channel tetramerization domain containing 12	7.70002	13.3889	0.798107
ENSG00000100292	HMOX1	heme oxygenase (decycling) 1	5.24368	9.11427	0.797548
ENSG00000167460	TPM4	tropomyosin 4	22.3022	38.7617	0.797449
ENSG00000070731	ST6GALNAC2	ST6 (alpha-N-acetyl-neuraminyl-2,3-beta-galactosyl-1,3)-N-acetylgalactosaminide alpha-2,6-sialyltransferase 2	4.47342	7.76282	0.795204
ENSG00000121797	CCRL2	chemokine (C-C motif) receptor-like 2	1.31057	2.27312	0.794483
ENSG00000124588	NQO2	NAD(P)H dehydrogenase, quinone 2	11.0173	19.098	0.793645
ENSG00000130066	SAT1	spermidine/spermine N1-acetyltransferase 1	3.46971	6.01182	0.792988
ENSG00000124126	PREX1	phosphatidylinositol-3,4,5-trisphosphate-dependent Rac exchange factor 1	33.0239	57.2182	0.792964
ENSG00000132688	NES	nestin	1.74584	3.02487	0.79295
ENSG00000182776	TBC1D31	TBC1 domain family, member 31	3.14899	5.4518	0.791845
ENSG00000007237	GAS7	growth arrest-specific 7	12.7031	21.9812	0.791093
ENSG00000013392	RWDD2A	RWD domain containing 2A	1.94418	3.36293	0.790558
ENSG00000136868	SLC31A1	solute carrier family 31 (copper transporter), member 1	3.25914	5.62262	0.786752
ENSG00000127528	KLF2	Kruppel-like factor 2	2.90539	5.01014	0.78612
ENSG00000131187	F12	coagulation factor XII (Hageman factor)	2.06041	3.54751	0.783877
ENSG00000179348	GATA2	GATA binding protein 2	14.4821	24.8775	0.780568
ENSG00000049860	HEXB	hexosaminidase B (beta polypeptide)	53.5804	92.0147	0.78016
ENSG00000116815	CD58	CD58 molecule	8.12892	13.948	0.778918
ENSG00000111145	ELK3	ELK3, ETS-domain protein (SRF accessory protein 2)	6.26214	10.7288	0.776768
ENSG00000104921	FCER2	Fc fragment of IgE, low affinity II, receptor for (CD23)	3.31401	5.67005	0.774782
ENSG00000143367	TUFT1	tuftelin 1	1.99744	3.41714	0.774639
ENSG00000106665	CLIP2	CAP-GLY domain containing linker protein 2	1.61186	2.75708	0.774416
ENSG00000023902	PLEKHO1	pleckstrin homology domain containing, family O member 1	13.9538	23.8677	0.7744
ENSG00000187091	PLCD1	phospholipase C, delta 1	1.64326	2.81067	0.774354
ENSG00000174738	NR1D2	nuclear receptor subfamily 1, group D, member 2	1.37125	2.34533	0.774303
ENSG00000196418	ZNF124	zinc finger protein 124	4.25786	7.28011	0.77383
ENSG00000197426	SLC35F6	solute carrier family 35, member F6	6.09426	10.3945	0.770295
ENSG00000145703	IQGAP2	IQ motif containing GTPase activating protein 2	5.99323	10.2193	0.76989
ENSG00000089041	P2RX7	purinergic receptor P2X, ligand-gated ion channel, 7	2.68369	4.56836	0.767456
ENSG00000069399	BCL3	B-cell CLL/lymphoma 3	4.07645	6.93784	0.767172
ENSG00000142494	SLC47A1	solute carrier family 47 (multidrug and toxin extrusion), member 1	1.66841	2.83851	0.766656
ENSG00000149177	PTPRJ	protein tyrosine phosphatase, receptor type, J	10.1014	17.1766	0.7659
ENSG00000141504	SAT2	spermidine/spermine N1-acetyltransferase family member 2	5.14486	8.7208	0.761329
ENSG00000018280	SLC11A1	solute carrier family 11 (proton-coupled divalent metal ion transporter), member 1	1.37952	2.3367	0.7603
ENSG00000131981	LGALS3	lectin, galactoside-binding, soluble, 3	12.6303	21.3918	0.760165
ENSG00000140455	USP3	ubiquitin specific peptidase 3	8.74956	14.7997	0.758289
ENSG00000112195	TREML2	triggering receptor expressed on myeloid cells-like 2	2.4843	4.20083	0.757835
ENSG00000134769	DTNA	dystrobrevin, alpha	1.33108	2.24883	0.756575
ENSG00000215695	RSC1A1	regulatory solute carrier protein, family 1, member 1	5.90865	9.97033	0.754814
ENSG00000122970	IFT81	intraflagellar transport 81 homolog (Chlamydomonas)	1.21931	2.05462	0.752805
ENSG00000090487	SPG21	spastic paraplegia 21 (autosomal recessive, Mast syndrome)	36.8224	62.0034	0.751763
ENSG00000135636	DYSF	dysferlin	6.59662	11.1074	0.751718
ENSG00000026025	VIM	vimentin	411.434	692.605	0.751373
ENSG00000163659	TIPARP	TCDD-inducible poly(ADP-ribose) polymerase	5.59251	9.39298	0.748086
ENSG00000135269	TES	testis derived transcript (3 LIM domains)	17.4684	29.3368	0.747958
ENSG00000134352	IL6ST	interleukin 6 signal transducer (gp130, oncostatin M receptor)	1.30496	2.1912	0.747713
ENSG00000196352	CD55	CD55 molecule, decay accelerating factor for complement (Cromer blood group)	15.8386	26.5812	0.746956
ENSG00000204365	PCED1B	PC-esterase domain containing 1B	5.21272	8.73347	0.74452
ENSG00000197019	SERTAD1	SERTA domain containing 1	3.24175	5.42833	0.743736
ENSG00000030582	GRN	granulin	554.062	927.478	0.743265
ENSG00000101966	XIAP	X-linked inhibitor of apoptosis	1.51054	2.52829	0.743103
ENSG00000168615	ADAM9	ADAM metallopeptidase domain 9	3.12999	5.235	0.742031
ENSG00000120738	EGR1	early growth response 1	1.76753	2.95379	0.740837
ENSG00000185420	SMYD3	SET and MYND domain containing 3	9.69926	16.1879	0.738968
ENSG00000169826	CSGALNACT2	chondroitin sulfate N-acetylgalactosaminyltransferase 2	4.56853	7.61441	0.737004
ENSG00000163823	CCR1	chemokine (C-C motif) receptor 1	9.89976	16.4991	0.736922
ENSG00000182183	FAM159A	family with sequence similarity 159, member A	4.57224	7.60521	0.734086
ENSG00000119514	GALNT12	polypeptide N-acetylgalactosaminyltransferase 12	4.68647	7.78681	0.732532
ENSG00000152804	HHEX	hematopoietically expressed homeobox	6.96896	11.5768	0.732225
ENSG00000061273	HDAC7	histone deacetylase 7	12.4148	20.6155	0.731664
ENSG00000171320	ESCO2	establishment of sister chromatid cohesion N-acetyltransferase 2	5.6789	9.42324	0.730611
ENSG00000100599	RIN3	Ras and Rab interactor 3	8.59841	14.267	0.730541
ENSG00000198420	TCAF1	family with sequence similarity 115, member A	1.70636	2.82942	0.729584
ENSG00000115109	EPB41L5	erythrocyte membrane protein band 4.1 like 5	1.61275	2.67311	0.728998
ENSG00000185800	DMWD	dystrophia myotonica, WD repeat containing	3.21927	5.33586	0.728988
ENSG00000088305	DNMT3B	DNA (cytosine-5-)-methyltransferase 3 beta	8.39427	13.9131	0.728972
ENSG00000163602	RYBP	RING1 and YY1 binding protein	9.11054	15.0935	0.728318
ENSG00000198353	HOXC4	homeobox C4	1.4533	2.40597	0.727287
ENSG00000127946	HIP1	huntingtin interacting protein 1	9.86677	16.3112	0.72521
ENSG00000139567	ACVRL1	activin A receptor type II-like 1	5.84749	9.659	0.724057
ENSG00000101224	CDC25B	cell division cycle 25B	26.4626	43.7022	0.723751
ENSG00000141736	ERBB2	v-erb-b2 avian erythroblastic leukemia viral oncogene homolog 2	1.38361	2.28494	0.723714
ENSG00000213190	MLLT11	myeloid/lymphoid or mixed-lineage leukemia (trithorax homolog, Drosophila); translocated to, 11	1.48991	2.45861	0.722619
ENSG00000117448	AKR1A1	aldo-keto reductase family 1, member A1 (aldehyde reductase)	78.3571	129.223	0.721732
ENSG00000138180	CEP55	centrosomal protein 55kDa	14.3286	23.6256	0.721459
ENSG00000133639	BTG1	B-cell translocation gene 1, anti-proliferative	21.6651	35.6967	0.720418
ENSG00000175445	LPL	lipoprotein lipase	2.97417	4.89222	0.718003
ENSG00000178385	PLEKHM3	pleckstrin homology domain containing, family M, member 3	1.32616	2.17951	0.716752
ENSG00000130779	CLIP1	CAP-GLY domain containing linker protein 1	3.3113	5.43806	0.715693
ENSG00000156966	B3GNT7	UDP-GlcNAc:betaGal beta-1,3-N-acetylglucosaminyltransferase 7	5.81581	9.54452	0.714694
ENSG00000124731	TREM1	triggering receptor expressed on myeloid cells 1	3.96908	6.50741	0.71328
ENSG00000196878	LAMB3	laminin, beta 3	6.03453	9.88124	0.711451
ENSG00000197892	KIF13B	kinesin family member 13B	1.35601	2.21544	0.708229
ENSG00000089505	CMTM1	CKLF-like MARVEL transmembrane domain containing 1	1.37603	2.24456	0.705923
ENSG00000007384	RHBDF1	rhomboid 5 homolog 1 (Drosophila)	1.90367	3.10371	0.705209
ENSG00000137198	GMPR	guanosine monophosphate reductase	2.02788	3.30539	0.704848
ENSG00000197930	ERO1A	ERO1-like (S. cerevisiae)	10.037	16.3545	0.704351
ENSG00000139291	TMEM19	transmembrane protein 19	7.68389	12.5199	0.704309
ENSG00000113070	HBEGF	heparin-binding EGF-like growth factor	6.74293	10.9818	0.703668
ENSG00000137193	PIM1	pim-1 oncogene	5.79314	9.434	0.703522
ENSG00000057252	SOAT1	sterol O-acyltransferase 1	14.325	23.3276	0.703503
ENSG00000186431	FCAR	Fc fragment of IgA, receptor for	10.4758	17.0556	0.703181
ENSG00000051108	HERPUD1	homocysteine-inducible, endoplasmic reticulum stress-inducible, ubiquitin-like domain member 1	13.9679	22.7263	0.702244
ENSG00000197056	ZMYM1	zinc finger, MYM-type 1	2.52673	4.10948	0.701685
ENSG00000103381	CPPED1	calcineurin-like phosphoesterase domain containing 1	8.18275	13.3013	0.700913
ENSG00000143382	ADAMTSL4	ADAMTS-like 4	21.0909	34.2552	0.699703
ENSG00000132274	TRIM22	tripartite motif containing 22	6.25209	10.1495	0.698992
ENSG00000164182	NDUFAF2	NADH dehydrogenase (ubiquinone) complex I, assembly factor 2	6.82108	11.0635	0.697739
ENSG00000071073	MGAT4A	mannosyl (alpha-1,3-)-glycoprotein beta-1,4-N-acetylglucosaminyltransferase, isozyme A	7.84156	12.7161	0.697445
ENSG00000140876	NUDT7	nudix (nucleoside diphosphate linked moiety X)-type motif 7	8.82503	14.2961	0.695951
ENSG00000145284	SCD5	stearoyl-CoA desaturase 5	6.21273	10.0629	0.69575
ENSG00000108960	MMD	monocyte to macrophage differentiation-associated	7.53764	12.2084	0.695688
ENSG00000120332	TNN	tenascin N	4.67524	7.5668	0.694643
ENSG00000197568	HHLA3	HERV-H LTR-associating 3	2.66966	4.31882	0.693981
ENSG00000135124	P2RX4	purinergic receptor P2X, ligand-gated ion channel, 4	9.80908	15.867	0.693837
ENSG00000165996	HACD1	protein tyrosine phosphatase-like (proline instead of catalytic arginine), member A	6.29491	10.1792	0.69336
ENSG00000151490	PTPRO	protein tyrosine phosphatase, receptor type, O	2.10389	3.40025	0.69258
ENSG00000135049	AGTPBP1	ATP/GTP binding protein 1	4.08877	6.60445	0.691773
ENSG00000219626	MSANTD2	Myb/SANT-like DNA-binding domain containing 2	1.62394	2.6228	0.691605
ENSG00000124145	SDC4	syndecan 4	12.5898	20.3212	0.690732
ENSG00000214827	MTCP1	mature T-cell proliferation 1	1.96048	3.16371	0.690414
ENSG00000145476	CYP4V2	cytochrome P450, family 4, subfamily V, polypeptide 2	1.40147	2.2592	0.688865
ENSG00000180884	ZNF792	zinc finger protein 792	1.78327	2.87363	0.688353
ENSG00000166128	RAB8B	RAB8B, member RAS oncogene family	7.58514	12.2071	0.686467
ENSG00000196083	IL1RAP	interleukin 1 receptor accessory protein	5.22614	8.40714	0.685868
ENSG00000146425	DYNLT1	dynein, light chain, Tctex-type 1	11.983	19.2714	0.68547
ENSG00000181481	RNF135	ring finger protein 135	11.3035	18.1739	0.685098
ENSG00000204482	LST1	leukocyte specific transcript 1	428.016	687.754	0.684229
ENSG00000130338	TULP4	tubby like protein 4	1.64069	2.63517	0.683588
ENSG00000251380	DCANP1	chromosome 5 open reading frame 20	1.36283	2.184	0.680366
ENSG00000173193	PARP14	poly (ADP-ribose) polymerase family, member 14	3.22462	5.15903	0.677969
ENSG00000166278	C2	complement component 2	18.7754	30.0188	0.677022
ENSG00000119917	IFIT3	interferon-induced protein with tetratricopeptide repeats 3	2.64814	4.23388	0.677
ENSG00000011454	RABGAP1	RAB GTPase activating protein 1	3.60021	5.75595	0.676971
ENSG00000198919	DZIP3	DAZ interacting zinc finger protein 3	1.44084	2.3024	0.676232
ENSG00000167970	KIAA1551	KIAA1551	5.08773	8.12856	0.675977
ENSG00000171621	SPSB1	splA/ryanodine receptor domain and SOCS box containing 1	6.36039	10.1611	0.675875
ENSG00000115355	CCDC88A	coiled-coil domain containing 88A	9.6592	15.4258	0.675369
ENSG00000175832	ETV4	ets variant 4	10.6338	16.9734	0.674621
ENSG00000213626	LBH	limb bud and heart development	1.30481	2.08055	0.673122
ENSG00000143110	C1orf162	chromosome 1 open reading frame 162	32.8451	52.3503	0.672521
ENSG00000106327	TFR2	transferrin receptor 2	2.0048	3.19517	0.672432
ENSG00000163162	RNF149	ring finger protein 149	8.63114	13.743	0.671077
ENSG00000102007	PLP2	proteolipid protein 2 (colonic epithelium-enriched)	28.6344	45.5917	0.671023
ENSG00000172175	MALT1	mucosa associated lymphoid tissue lymphoma translocation gene 1	2.39302	3.80699	0.669819
ENSG00000085063	CD59	CD59 molecule, complement regulatory protein	12.3873	19.7054	0.669728
ENSG00000165943	MOAP1	modulator of apoptosis 1	5.65461	8.99464	0.669637
ENSG00000173542	MOB1B	MOB kinase activator 1B	4.58392	7.28788	0.668919
ENSG00000136720	HS6ST1	heparan sulfate 6-O-sulfotransferase 1	1.75523	2.78927	0.668228
ENSG00000143416	SELENBP1	selenium binding protein 1	2.26989	3.60572	0.66766
ENSG00000164039	BDH2	3-hydroxybutyrate dehydrogenase, type 2	4.45109	7.06398	0.666321
ENSG00000171509	RXFP1	relaxin/insulin-like family peptide receptor 1	2.14262	3.39955	0.665968
ENSG00000183696	UPP1	uridine phosphorylase 1	6.35071	10.0746	0.665728
ENSG00000166224	SGPL1	sphingosine-1-phosphate lyase 1	3.70823	5.87386	0.663577
ENSG00000175643	RMI2	RecQ mediated genome instability 2	9.20653	14.5778	0.663047
ENSG00000107201	DDX58	DEAD (Asp-Glu-Ala-Asp) box polypeptide 58	1.46397	2.317	0.662373
ENSG00000099282	TSPAN15	tetraspanin 15	4.12379	6.50681	0.657982
ENSG00000182919	C11orf54	chromosome 11 open reading frame 54	2.44707	3.8603	0.65766
ENSG00000164187	LMBRD2	LMBR1 domain containing 2	1.64587	2.59531	0.657056
ENSG00000121933	ADORA3	adenosine A3 receptor	1.4499	2.28559	0.656617
ENSG00000064652	SNX24	sorting nexin 24	3.21738	5.06888	0.655783
ENSG00000119321	FKBP15	FK506 binding protein 15, 133kDa	4.75113	7.48276	0.655301
ENSG00000198502	HLA-DRB5	major histocompatibility complex, class II, DR beta 5	42.4128	66.6751	0.652648
ENSG00000168209	DDIT4	DNA-damage-inducible transcript 4	12.9139	20.2739	0.650702
ENSG00000197122	SRC	v-src avian sarcoma (Schmidt-Ruppin A-2) viral oncogene homolog	6.90414	10.8152	0.647532
ENSG00000165795	NDRG2	NDRG family member 2	7.99768	12.5229	0.646914
ENSG00000076662	ICAM3	intercellular adhesion molecule 3	62.5637	97.9518	0.646746
ENSG00000154451	GBP5	guanylate binding protein 5	3.03481	4.74804	0.645725
ENSG00000104765	BNIP3L	BCL2/adenovirus E1B 19kDa interacting protein 3-like	9.87614	15.4475	0.645356
ENSG00000145391	SETD7	SET domain containing (lysine methyltransferase) 7	3.95343	6.18331	0.645276
ENSG00000100439	ABHD4	abhydrolase domain containing 4	1.75337	2.74149	0.64483
ENSG00000078177	N4BP2	NEDD4 binding protein 2	1.36999	2.14161	0.644533
ENSG00000169442	CD52	CD52 molecule	9.6988	15.1591	0.644308
ENSG00000178209	PLEC	plectin	6.98941	10.9203	0.643772
ENSG00000234127	TRIM26	tripartite motif containing 26	6.43712	10.0571	0.643721
ENSG00000100906	NFKBIA	nuclear factor of kappa light polypeptide gene enhancer in B-cells inhibitor, alpha	43.7378	68.3328	0.643698
ENSG00000175294	CATSPER1	cation channel, sperm associated 1	2.14766	3.35479	0.643458
ENSG00000000938	FGR	feline Gardner-Rasheed sarcoma viral oncogene homolog	8.2074	12.8167	0.643031
ENSG00000060656	PTPRU	protein tyrosine phosphatase, receptor type, U	4.88659	7.6258	0.64206
ENSG00000184922	FMNL1	formin-like 1	31.4766	49.1146	0.641874
ENSG00000149260	CAPN5	calpain 5	1.6141	2.51855	0.641862
ENSG00000010404	IDS	iduronate 2-sulfatase	15.0872	23.5338	0.641411
ENSG00000135046	ANXA1	annexin A1	17.4654	27.2114	0.639713
ENSG00000106546	AHR	aryl hydrocarbon receptor	1.58293	2.46518	0.639092
ENSG00000129219	PLD2	phospholipase D2	1.85983	2.8934	0.637595
ENSG00000197747	S100A10	S100 calcium binding protein A10	82.9316	128.84	0.635589
ENSG00000027697	IFNGR1	interferon gamma receptor 1	30.0034	46.6088	0.63548
ENSG00000166912	MTMR10	myotubularin related protein 10	4.01851	6.2412	0.635165
ENSG00000170776	AKAP13	A kinase (PRKA) anchor protein 13	1.6664	2.58793	0.635066
ENSG00000140450	ARRDC4	arrestin domain containing 4	2.89472	4.49247	0.634085
ENSG00000148841	ITPRIP	inositol 1,4,5-trisphosphate receptor interacting protein	7.96607	12.3579	0.63349
ENSG00000013441	CLK1	CDC-like kinase 1	7.61887	11.7995	0.631082
ENSG00000205726	ITSN1	intersectin 1 (SH3 domain protein)	2.16493	3.35059	0.630097
ENSG00000153815	CMIP	c-Maf inducing protein	28.9575	44.7948	0.629394
ENSG00000111670	GNPTAB	N-acetylglucosamine-1-phosphate transferase, alpha and beta subunits	3.12775	4.83682	0.628931
ENSG00000022267	FHL1	four and a half LIM domains 1	3.35504	5.18777	0.628786
ENSG00000135604	STX11	syntaxin 11	5.82086	8.99872	0.628487
ENSG00000204217	BMPR2	bone morphogenetic protein receptor, type II (serine/threonine kinase)	1.96378	3.03526	0.628184
ENSG00000115155	OTOF	otoferlin	3.32599	5.13719	0.627194
ENSG00000140406	MESDC1	mesoderm development candidate 1	8.24779	12.7357	0.626802
ENSG00000078124	ACER3	alkaline ceramidase 3	2.5211	3.89094	0.626067
ENSG00000122863	CHST3	carbohydrate (chondroitin 6) sulfotransferase 3	1.85611	2.86425	0.625876
ENSG00000145819	ARHGAP26	Rho GTPase activating protein 26	2.73143	4.21429	0.625632
ENSG00000159212	CLIC6	chloride intracellular channel 6	1.78354	2.75094	0.625184
ENSG00000161944	ASGR2	asialoglycoprotein receptor 2	7.04369	10.864	0.625146
ENSG00000136560	TANK	TRAF family member-associated NFKB activator	17.3604	26.7725	0.624953
ENSG00000170469	SPATA24	spermatogenesis associated 24	1.2979	2.00112	0.624635
ENSG00000162378	ZYG11B	zyg-11 family member B, cell cycle regulator	2.58581	3.98416	0.623659
ENSG00000151746	BICD1	bicaudal D homolog 1 (Drosophila)	1.68976	2.60311	0.623419
ENSG00000197386	HTT	huntingtin	6.6004	10.1664	0.623183
ENSG00000135127	CCDC64	coiled-coil domain containing 64	2.2009	3.38819	0.622423
ENSG00000139626	ITGB7	integrin, beta 7	8.60524	13.2276	0.620262
ENSG00000182362	YBEY	ybeY metallopeptidase (putative)	3.74767	5.75536	0.618913
ENSG00000122122	SASH3	SAM and SH3 domain containing 3	23.4496	36.0087	0.618786
ENSG00000124785	NRN1	neuritin 1	9.81907	15.0761	0.618607
ENSG00000022556	NLRP2	NLR family, pyrin domain containing 2	14.985	22.9614	0.615694
ENSG00000151500	THYN1	thymocyte nuclear protein 1	40.2384	61.6128	0.61466
ENSG00000079950	STX7	syntaxin 7	10.0722	15.4103	0.61351
ENSG00000139687	RB1	retinoblastoma 1	16.5213	25.2662	0.612883
ENSG00000153113	CAST	calpastatin	12.9212	19.7546	0.612451
ENSG00000124151	NCOA3	nuclear receptor coactivator 3	5.02358	7.67278	0.611035
ENSG00000072062	PRKACA	protein kinase, cAMP-dependent, catalytic, alpha	26.1595	39.9518	0.610923
ENSG00000165496	RPL10L	ribosomal protein L10-like	1.80005	2.7487	0.61071
ENSG00000163923	RPL39L	ribosomal protein L39-like	29.1484	44.5018	0.610444
ENSG00000166801	FAM111A	family with sequence similarity 111, member A	9.18376	14.0206	0.610391
ENSG00000015171	ZMYND11	zinc finger, MYND-type containing 11	5.43956	8.30197	0.609964
ENSG00000153179	RASSF3	Ras association (RalGDS/AF-6) domain family member 3	11.0331	16.8384	0.609912
ENSG00000164047	CAMP	cathelicidin antimicrobial peptide	4.65671	7.10618	0.609762
ENSG00000067082	KLF6	Kruppel-like factor 6	6.5622	10.0134	0.60968
ENSG00000100298	APOBEC3H	apolipoprotein B mRNA editing enzyme, catalytic polypeptide-like 3H	1.39491	2.1265	0.608311
ENSG00000082781	ITGB5	integrin, beta 5	1.85287	2.82081	0.606347
ENSG00000196812	ZSCAN16	zinc finger and SCAN domain containing 16	2.40649	3.66359	0.606331
ENSG00000108669	CYTH1	cytohesin 1	11.2888	17.1828	0.606066
ENSG00000101160	CTSZ	cathepsin Z	285.439	434.399	0.605838
ENSG00000164172	MOCS2	molybdenum cofactor synthesis 2	6.96403	10.586	0.604161
ENSG00000157933	SKI	v-ski avian sarcoma viral oncogene homolog	25.4621	38.7011	0.604021
ENSG00000197872	FAM49A	family with sequence similarity 49, member A	1.46514	2.22686	0.603975
ENSG00000211455	STK38L	serine/threonine kinase 38 like	5.69818	8.66027	0.60391
ENSG00000198682	PAPSS2	3'-phosphoadenosine 5'-phosphosulfate synthase 2	5.99243	9.10059	0.602818
ENSG00000153132	CLGN	calmegin	5.60722	8.51139	0.60211
ENSG00000188643	S100A16	S100 calcium binding protein A16	1.79926	2.731	0.602024
ENSG00000183484	GPR132	G protein-coupled receptor 132	6.80297	10.3258	0.602017
ENSG00000173221	GLRX	glutaredoxin (thioltransferase)	20.5033	31.1157	0.601786
ENSG00000185946	RNPC3	RNA-binding region (RNP1, RRM) containing 3	1.95682	2.96447	0.599265
ENSG00000172771	CMC4	C-x(9)-C motif containing 4	3.84142	5.8158	0.598339
ENSG00000147650	LRP12	low density lipoprotein receptor-related protein 12	1.85672	2.80968	0.597647
ENSG00000177426	TGIF1	TGFB-induced factor homeobox 1	12.3237	18.6441	0.597281
ENSG00000171617	ENC1	ectodermal-neural cortex 1 (with BTB domain)	2.54841	3.85467	0.597007
ENSG00000121879	PIK3CA	phosphatidylinositol-4,5-bisphosphate 3-kinase, catalytic subunit alpha	2.39131	3.61682	0.596924
ENSG00000105419	MEIS3	Meis homeobox 3	1.37712	2.08216	0.596432
ENSG00000145287	PLAC8	placenta-specific 8	70.7407	106.945	0.596261
ENSG00000177189	RPS6KA3	ribosomal protein S6 kinase, 90kDa, polypeptide 3	3.91967	5.92207	0.595369
ENSG00000129173	E2F8	E2F transcription factor 8	8.47485	12.7963	0.594473
ENSG00000244274	DBNDD2	dysbindin (dystrobrevin binding protein 1) domain containing 2	18.4658	27.8736	0.594044
ENSG00000131781	FMO5	flavin containing monooxygenase 5	1.47309	2.22218	0.593131
ENSG00000173821	RNF213	ring finger protein 213	2.88567	4.34421	0.590191
ENSG00000178694	NSUN3	NOP2/Sun domain family, member 3	1.68461	2.53555	0.589882
ENSG00000136854	STXBP1	syntaxin binding protein 1	2.49007	3.74698	0.589541
ENSG00000008394	MGST1	microsomal glutathione S-transferase 1	58.4288	87.9147	0.589424
ENSG00000033327	GAB2	GRB2-associated binding protein 2	4.38111	6.59195	0.589407
ENSG00000175084	DES	desmin	27.7505	41.7129	0.587976
ENSG00000093072	CECR1	cat eye syndrome chromosome region, candidate 1	11.6934	17.573	0.58766
ENSG00000075426	FOSL2	FOS-like antigen 2	15.8678	23.8459	0.587637
ENSG00000180549	FUT7	fucosyltransferase 7 (alpha (1,3) fucosyltransferase)	9.94707	14.9482	0.587632
ENSG00000157693	C9orf91	chromosome 9 open reading frame 91	2.80871	4.22056	0.587529
ENSG00000197535	MYO5A	myosin VA (heavy chain 12, myoxin)	2.05866	3.09156	0.586629
ENSG00000178150	ZNF114	zinc finger protein 114	3.32347	4.98743	0.585607
ENSG00000167528	ZNF641	zinc finger protein 641	4.49016	6.73533	0.584981
ENSG00000134996	OSTF1	osteoclast stimulating factor 1	19.8756	29.8114	0.584867
ENSG00000196141	SPATS2L	spermatogenesis associated, serine-rich 2-like	16.6238	24.934	0.584863
ENSG00000138744	NAAA	N-acylethanolamine acid amidase	22.6266	33.9324	0.584642
ENSG00000164715	LMTK2	lemur tyrosine kinase 2	1.36408	2.04455	0.583855
ENSG00000126970	ZC4H2	zinc finger, C4H2 domain containing	2.55313	3.82594	0.583548
ENSG00000140575	IQGAP1	IQ motif containing GTPase activating protein 1	31.2621	46.8004	0.582105
ENSG00000183049	CAMK1D	calcium/calmodulin-dependent protein kinase ID	2.63919	3.94967	0.581634
ENSG00000119866	BCL11A	B-cell CLL/lymphoma 11A (zinc finger protein)	2.58236	3.86349	0.581214
ENSG00000154217	PITPNC1	phosphatidylinositol transfer protein, cytoplasmic 1	13.7916	20.6317	0.581069
ENSG00000168172	HOOK3	hook microtubule-tethering protein 3	2.18452	3.26231	0.578576
ENSG00000184985	SORCS2	sortilin-related VPS10 domain containing receptor 2	2.03977	3.04546	0.578252
ENSG00000171206	TRIM8	tripartite motif containing 8	19.9747	29.8195	0.578082
ENSG00000166886	NAB2	NGFI-A binding protein 2 (EGR1 binding protein 2)	19.1203	28.5432	0.578044
ENSG00000117602	RCAN3	RCAN family member 3	7.16969	10.6922	0.576572
ENSG00000162676	GFI1	growth factor independent 1 transcription repressor	88.9307	132.555	0.575839
ENSG00000173960	UBXN2A	UBX domain protein 2A	3.68122	5.48352	0.574918
ENSG00000164111	ANXA5	annexin A5	119.558	177.922	0.573528
ENSG00000104774	MAN2B1	mannosidase, alpha, class 2B, member 1	63.4375	94.3892	0.573287
ENSG00000139946	PELI2	pellino E3 ubiquitin protein ligase family member 2	3.06487	4.55817	0.572629
ENSG00000068697	LAPTM4A	lysosomal protein transmembrane 4 alpha	19.9494	29.6551	0.571938
ENSG00000007968	E2F2	E2F transcription factor 2	8.13764	12.0906	0.5712
ENSG00000104177	MYEF2	myelin expression factor 2	4.05477	6.02166	0.570539
ENSG00000152422	XRCC4	X-ray repair complementing defective repair in Chinese hamster cells 4	3.91397	5.80984	0.569865
ENSG00000073849	ST6GAL1	ST6 beta-galactosamide alpha-2,6-sialyltranferase 1	9.1686	13.5922	0.568005
ENSG00000004700	RECQL	RecQ helicase-like	11.7878	17.4702	0.567605
ENSG00000089876	DHX32	DEAH (Asp-Glu-Ala-His) box polypeptide 32	3.79766	5.6266	0.567153
ENSG00000127328	RAB3IP	RAB3A interacting protein	3.28723	4.86915	0.566795
ENSG00000177606	JUN	jun proto-oncogene	2.69137	3.98532	0.566359
ENSG00000204187	DENND6A	DENN/MADD domain containing 6A	2.42791	3.59485	0.566214
ENSG00000082269	FAM135A	family with sequence similarity 135, member A	2.0582	3.04574	0.565405
ENSG00000166145	SPINT1	serine peptidase inhibitor, Kunitz type 1	21.5986	31.9463	0.56471
ENSG00000160883	HK3	hexokinase 3 (white cell)	4.66401	6.89496	0.563971
ENSG00000136936	XPA	xeroderma pigmentosum, complementation group A	2.10563	3.11207	0.563624
ENSG00000171940	ZNF217	zinc finger protein 217	14.706	21.723	0.562815
ENSG00000188641	DPYD	dihydropyrimidine dehydrogenase	2.71108	4.00454	0.562767
ENSG00000126246	IGFLR1	IGF-like family receptor 1	12.2031	18.0213	0.562462
ENSG00000064763	FAR2	fatty acyl CoA reductase 2	9.81537	14.4919	0.562132
ENSG00000112079	STK38	serine/threonine kinase 38	17.6443	26.0361	0.561315
ENSG00000096717	SIRT1	sirtuin 1	3.77021	5.56292	0.5612
ENSG00000176105	YES1	v-yes-1 Yamaguchi sarcoma viral oncogene homolog 1	2.38684	3.52047	0.560669
ENSG00000144040	SFXN5	sideroflexin 5	1.94558	2.8677	0.55969
ENSG00000163362	C1orf106	chromosome 1 open reading frame 106	6.10653	8.99676	0.559053
ENSG00000108622	ICAM2	intercellular adhesion molecule 2	14.8335	21.8498	0.558755
ENSG00000197045	GMFB	glia maturation factor, beta	6.48759	9.54582	0.557187
ENSG00000055163	CYFIP2	cytoplasmic FMR1 interacting protein 2	1.52802	2.24815	0.557079
ENSG00000180871	CXCR2	chemokine (C-X-C motif) receptor 2	14.9405	21.9801	0.556975
ENSG00000110934	BIN2	bridging integrator 2	47.7372	70.2251	0.556871
ENSG00000100522	GNPNAT1	glucosamine-phosphate N-acetyltransferase 1	3.7233	5.47619	0.55659
ENSG00000070190	DAPP1	dual adaptor of phosphotyrosine and 3-phosphoinositides	5.20434	7.6513	0.55599
ENSG00000140199	SLC12A6	solute carrier family 12 (potassium/chloride transporter), member 6	3.02845	4.44926	0.554987
ENSG00000107968	MAP3K8	mitogen-activated protein kinase kinase kinase 8	3.50066	5.14172	0.554623
ENSG00000139618	BRCA2	breast cancer 2, early onset	2.80986	4.12623	0.554327
ENSG00000176485	PLA2G16	phospholipase A2, group XVI	12.2569	17.9986	0.554291
ENSG00000152492	CCDC50	coiled-coil domain containing 50	5.20866	7.6473	0.554037
ENSG00000166927	MS4A7	membrane-spanning 4-domains, subfamily A, member 7	23.0423	33.8237	0.553748
ENSG00000146376	ARHGAP18	Rho GTPase activating protein 18	3.02426	4.4379	0.553297
ENSG00000113580	NR3C1	nuclear receptor subfamily 3, group C, member 1 (glucocorticoid receptor)	8.51376	12.4919	0.553124
ENSG00000185338	SOCS1	suppressor of cytokine signaling 1	1.60436	2.35401	0.553122
ENSG00000122068	FYTTD1	forty-two-three domain containing 1	14.764	21.6592	0.552897
ENSG00000010810	FYN	FYN oncogene related to SRC, FGR, YES	18.2186	26.7255	0.55281
ENSG00000079739	PGM1	phosphoglucomutase 1	22.0218	32.298	0.552508
ENSG00000111666	CHPT1	choline phosphotransferase 1	12.6575	18.5632	0.552452
ENSG00000157510	AFAP1L1	actin filament associated protein 1-like 1	1.83979	2.69755	0.552107
ENSG00000070614	NDST1	N-deacetylase/N-sulfotransferase (heparan glucosaminyl) 1	5.78938	8.48	0.550655
ENSG00000159128	IFNGR2	interferon gamma receptor 2 (interferon gamma transducer 1)	33.3024	48.7761	0.550548
ENSG00000163577	EIF5A2	eukaryotic translation initiation factor 5A2	3.19855	4.6827	0.54992
ENSG00000112144	ICK	intestinal cell (MAK-like) kinase	2.45089	3.58737	0.549621
ENSG00000140678	ITGAX	integrin, alpha X (complement component 3 receptor 4 subunit)	3.84455	5.62699	0.549548
ENSG00000163755	HPS3	Hermansky-Pudlak syndrome 3	6.16815	9.0271	0.549425
ENSG00000092871	RFFL	ring finger and FYVE-like domain containing E3 ubiquitin protein ligase	8.78718	12.8547	0.548823
ENSG00000135823	STX6	syntaxin 6	7.48097	10.9319	0.547241
ENSG00000137834	SMAD6	SMAD family member 6	4.55876	6.66031	0.546947
ENSG00000180667	YOD1	YOD1 deubiquitinase	2.92683	4.27498	0.546579
ENSG00000005381	MPO	myeloperoxidase	64.7388	94.5585	0.546576
ENSG00000144357	UBR3	ubiquitin protein ligase E3 component n-recognin 3 (putative)	2.46984	3.60688	0.546335
ENSG00000131389	SLC6A6	solute carrier family 6 (neurotransmitter transporter), member 6	4.77518	6.96438	0.544441
ENSG00000137714	FDX1	ferredoxin 1	2.42009	3.52864	0.544049
ENSG00000171724	VAT1L	vesicle amine transport 1-like	2.39597	3.4933	0.543982
ENSG00000156671	SAMD8	sterile alpha motif domain containing 8	1.49586	2.1809	0.543949
ENSG00000078246	TULP3	tubby like protein 3	5.70962	8.31089	0.541608
ENSG00000104219	ZDHHC2	zinc finger, DHHC-type containing 2	5.87782	8.55511	0.541506
ENSG00000133313	CNDP2	CNDP dipeptidase 2 (metallopeptidase M20 family)	33.2138	48.3338	0.541249
ENSG00000067113	PLPP1	phosphatidic acid phosphatase type 2A	2.77939	4.04395	0.540995
ENSG00000205147	GDPGP1	GDP-D-glucose phosphorylase 1	2.25189	3.27473	0.540241
ENSG00000125505	MBOAT7	membrane bound O-acyltransferase domain containing 7	48.8468	71.0307	0.540179
ENSG00000106392	C1GALT1	core 1 synthase, glycoprotein-N-acetylgalactosamine 3-beta-galactosyltransferase, 1	3.90985	5.68444	0.539906
ENSG00000119969	HELLS	helicase, lymphoid-specific	4.39553	6.38982	0.539739
ENSG00000221963	APOL6	apolipoprotein L, 6	3.85901	5.60874	0.539446
ENSG00000116741	RGS2	regulator of G-protein signaling 2, 24kDa	1.63904	2.38196	0.539296
ENSG00000141480	ARRB2	arrestin, beta 2	62.5942	90.9654	0.539287
ENSG00000188825	OSER1	oxidative stress responsive serine-rich 1	19.5448	28.399	0.539051
ENSG00000112186	CAP2	CAP, adenylate cyclase-associated protein, 2 (yeast)	3.25627	4.72381	0.536731
ENSG00000136068	FLNB	filamin B, beta	22.7043	32.9302	0.536442
ENSG00000100209	HSCB	HscB mitochondrial iron-sulfur cluster co-chaperone	6.43354	9.3294	0.536171
ENSG00000170425	ADORA2B	adenosine A2b receptor	6.12676	8.88132	0.535651
ENSG00000197312	DDI2	DNA-damage inducible 1 homolog 2 (S. cerevisiae)	3.73735	5.41671	0.535399
ENSG00000121807	CCR2	chemokine (C-C motif) receptor 2	13.1278	19.0176	0.534711
ENSG00000170296	GABARAP	GABA(A) receptor-associated protein	60.2624	87.2907	0.534571
ENSG00000125827	TMX4	thioredoxin-related transmembrane protein 4	11.264	16.3013	0.53327
ENSG00000152818	UTRN	utrophin	4.03834	5.84178	0.532645
ENSG00000081320	STK17B	serine/threonine kinase 17b	4.92087	7.11809	0.532577
ENSG00000163428	LRRC58	leucine rich repeat containing 58	9.47373	13.699	0.532062
ENSG00000156515	HK1	hexokinase 1	15.6024	22.5499	0.531355
ENSG00000166900	STX3	syntaxin 3	15.5628	22.4914	0.531272
ENSG00000196511	TPK1	thiamin pyrophosphokinase 1	1.65467	2.38916	0.529961
ENSG00000125089	SH3TC1	SH3 domain and tetratricopeptide repeats 1	2.92094	4.21666	0.529668
ENSG00000164403	SHROOM1	shroom family member 1	3.51249	5.06986	0.529454
ENSG00000014123	UFL1	UFM1-specific ligase 1	2.84498	4.10588	0.529272
ENSG00000128591	FLNC	filamin C, gamma	1.93525	2.7928	0.529195
ENSG00000101132	PFDN4	prefoldin subunit 4	13.5678	19.5797	0.529171
ENSG00000172339	ALG14	ALG14, UDP-N-acetylglucosaminyltransferase subunit	6.23533	8.99755	0.529067
ENSG00000254087	LYN	v-yes-1 Yamaguchi sarcoma viral related oncogene homolog	26.3457	37.9826	0.527773
ENSG00000159110	IFNAR2	interferon (alpha, beta and omega) receptor 2	14.696	21.1842	0.527564
ENSG00000129667	RHBDF2	rhomboid 5 homolog 2 (Drosophila)	5.14387	7.41227	0.527061
ENSG00000143891	GALM	galactose mutarotase (aldose 1-epimerase)	9.18546	13.2317	0.526576
ENSG00000136653	RASSF5	Ras association (RalGDS/AF-6) domain family member 5	24.0434	34.6337	0.526535
ENSG00000138134	STAMBPL1	STAM binding protein-like 1	3.69814	5.3236	0.525603
ENSG00000177383	MAGEF1	melanoma antigen family F, 1	10.624	15.2894	0.525207
ENSG00000198909	MAP3K3	mitogen-activated protein kinase kinase kinase 3	11.2051	16.1096	0.523766
ENSG00000156273	BACH1	BTB and CNC homology 1, basic leucine zipper transcription factor 1	3.98244	5.72239	0.522966
ENSG00000213064	SFT2D2	SFT2 domain containing 2	7.56237	10.8653	0.522821
ENSG00000179933	C14orf119	chromosome 14 open reading frame 119	38.2441	54.9277	0.522296
ENSG00000122861	PLAU	plasminogen activator, urokinase	15.2324	21.8709	0.52187
ENSG00000099822	HCN2	hyperpolarization activated cyclic nucleotide-gated potassium channel 2	2.90017	4.16374	0.521743
ENSG00000118496	FBXO30	F-box protein 30	5.62764	8.07663	0.521222
ENSG00000104419	NDRG1	N-myc downstream regulated 1	18.5042	26.5489	0.520799
ENSG00000158869	FCER1G	Fc fragment of IgE, high affinity I, receptor for; gamma polypeptide	129.376	185.583	0.520491
ENSG00000196126	HLA-DRB1	major histocompatibility complex, class II, DR beta 1	101.26	145.209	0.520062
ENSG00000111879	FAM184A	family with sequence similarity 184, member A	1.42422	2.04234	0.52005
ENSG00000110944	IL23A	interleukin 23, alpha subunit p19	4.02212	5.76746	0.51998
ENSG00000136250	AOAH	acyloxyacyl hydrolase (neutrophil)	6.99347	10.0274	0.519861
ENSG00000145780	FEM1C	fem-1 homolog c (C. elegans)	2.07266	2.97134	0.519627
ENSG00000104447	TRPS1	trichorhinophalangeal syndrome I	1.91218	2.73967	0.518784
ENSG00000156535	CD109	CD109 molecule	2.98556	4.27474	0.517833
ENSG00000140853	NLRC5	NLR family, CARD domain containing 5	5.20711	7.45356	0.517447
ENSG00000253459	PRIMPOL	primase and polymerase (DNA-directed)	3.22216	4.60653	0.515651
ENSG00000143398	PIP5K1A	phosphatidylinositol-4-phosphate 5-kinase, type I, alpha	25.5617	36.5431	0.515612
ENSG00000198771	RCSD1	RCSD domain containing 1	24.5483	35.0914	0.515496
ENSG00000122592	HOXA7	homeobox A7	2.91159	4.15873	0.514334
ENSG00000178502	KLHL11	kelch-like family member 11	2.18669	3.12213	0.513777
ENSG00000163960	UBXN7	UBX domain protein 7	4.81563	6.87479	0.513592
ENSG00000165879	FRAT1	frequently rearranged in advanced T-cell lymphomas	2.08902	2.98124	0.513088
ENSG00000124767	GLO1	glyoxalase I	151.881	216.695	0.512722
ENSG00000166888	STAT6	signal transducer and activator of transcription 6, interleukin-4 induced	58.1699	82.969	0.512301
ENSG00000067141	NEO1	neogenin 1	8.85924	12.6335	0.511994
ENSG00000101336	HCK	hemopoietic cell kinase	51.4877	73.362	0.510805
ENSG00000170955	PRKCDBP	protein kinase C, delta binding protein	1.42933	2.03507	0.509746
ENSG00000169607	CKAP2L	cytoskeleton associated protein 2-like	8.65713	12.3218	0.50925
ENSG00000243364	EFNA4	ephrin-A4	8.74235	12.4384	0.508712
ENSG00000188739	RBM34	RNA binding motif protein 34	23.3568	33.2252	0.508439
ENSG00000103313	MEFV	Mediterranean fever	5.03084	7.15552	0.508259
ENSG00000164985	PSIP1	PC4 and SFRS1 interacting protein 1	17.7794	25.275	0.507506
ENSG00000137414	FAM8A1	family with sequence similarity 8, member A1	1.93745	2.75309	0.50689
ENSG00000256612	TMEM263	transmembrane protein 263	3.38178	4.80541	0.506878
ENSG00000076826	CAMSAP3	calmodulin regulated spectrin-associated protein family, member 3	1.53896	2.18494	0.505638
ENSG00000153044	CENPH	centromere protein H	6.66199	9.4571	0.505444
ENSG00000169967	MAP3K2	mitogen-activated protein kinase kinase kinase 2	3.40823	4.83753	0.505247
ENSG00000198363	ASPH	aspartate beta-hydroxylase	3.40009	4.82386	0.504616
ENSG00000168275	TESPA1	thymocyte expressed, positive selection associated 1	3.66169	5.19418	0.504387
ENSG00000255833	TIFAB	TRAF-interacting protein with forkhead-associated domain, family member B	1.5552	2.20459	0.50341
ENSG00000111859	NEDD9	neural precursor cell expressed, developmentally down-regulated 9	1.5835	2.24452	0.503289
ENSG00000148737	TCF7L2	transcription factor 7-like 2 (T-cell specific, HMG-box)	4.11812	5.83597	0.502985
ENSG00000119900	OGFRL1	opioid growth factor receptor-like 1	7.57431	10.7295	0.502402
ENSG00000143815	LBR	lamin B receptor	51.0819	72.3558	0.502297
ENSG00000072954	TMEM38A	transmembrane protein 38A	1.76901	2.50567	0.502252
ENSG00000129493	HEATR5A	HEAT repeat containing 5A	1.88013	2.66281	0.502119
ENSG00000139625	MAP3K12	mitogen-activated protein kinase kinase kinase 12	4.9498	7.00636	0.501295
ENSG00000198331	HYLS1	hydrolethalus syndrome 1	8.44661	11.9556	0.501245
ENSG00000101000	PROCR	protein C receptor, endothelial	11.2871	15.9758	0.501211
ENSG00000188811	NHLRC3	NHL repeat containing 3	6.72846	9.52232	0.501038
ENSG00000134046	MBD2	methyl-CpG binding domain protein 2	9.25635	13.093	0.50028
ENSG00000196586	MYO6	myosin VI	21.3368	30.18	0.500248
ENSG00000198799	LRIG2	leucine-rich repeats and immunoglobulin-like domains 2	1.74082	2.46153	0.499788
ENSG00000163964	PIGX	phosphatidylinositol glycan anchor biosynthesis, class X	12.7519	18.0265	0.499401
ENSG00000047597	XK	X-linked Kx blood group (McLeod syndrome)	2.55068	3.60468	0.498987
ENSG00000082996	RNF13	ring finger protein 13	8.08554	11.425	0.498784
ENSG00000138594	TMOD3	tropomodulin 3 (ubiquitous)	4.58293	6.47543	0.498708
ENSG00000106066	CPVL	carboxypeptidase, vitellogenic-like	27.2036	38.425	0.498245
ENSG00000138172	CALHM2	calcium homeostasis modulator 2	2.30615	3.25533	0.49732
ENSG00000171488	LRRC8C	leucine rich repeat containing 8 family, member C	12.9135	18.2184	0.496521
ENSG00000197879	MYO1C	myosin IC	8.88842	12.539	0.496428
ENSG00000091317	CMTM6	CKLF-like MARVEL transmembrane domain containing 6	35.1264	49.5509	0.496354
ENSG00000130150	MOSPD2	motile sperm domain containing 2	1.63968	2.31141	0.495359
ENSG00000138593	SECISBP2L	SECIS binding protein 2-like	2.40246	3.38529	0.494767
ENSG00000146278	PNRC1	proline-rich nuclear receptor coactivator 1	25.4077	35.7938	0.494445
ENSG00000163947	ARHGEF3	Rho guanine nucleotide exchange factor (GEF) 3	6.27606	8.83244	0.492952
ENSG00000174842	GLMN	glomulin, FKBP associated protein	5.2878	7.43886	0.492413
ENSG00000101425	BPI	bactericidal/permeability-increasing protein	1.97665	2.78066	0.492367
ENSG00000153814	JAZF1	JAZF zinc finger 1	4.43521	6.23742	0.491948
ENSG00000065665	SEC61A2	Sec61 alpha 2 subunit (S. cerevisiae)	1.6301	2.29246	0.491933
ENSG00000132376	INPP5K	inositol polyphosphate-5-phosphatase K	3.67656	5.16981	0.491755
ENSG00000005844	ITGAL	integrin, alpha L (antigen CD11A (p180), lymphocyte function-associated antigen 1; alpha polypeptide)	10.8046	15.1875	0.491245
ENSG00000106799	TGFBR1	transforming growth factor, beta receptor 1	8.91778	12.5286	0.490468
ENSG00000121966	CXCR4	chemokine (C-X-C motif) receptor 4	103.089	144.807	0.490237
ENSG00000010278	CD9	CD9 molecule	14.6429	20.5506	0.48898
ENSG00000074964	ARHGEF10L	Rho guanine nucleotide exchange factor (GEF) 10-like	4.02956	5.65485	0.488867
ENSG00000101109	STK4	serine/threonine kinase 4	11.5052	16.1334	0.487761
ENSG00000242550	SERPINB10	serpin peptidase inhibitor, clade B (ovalbumin), member 10	4.08429	5.72665	0.487604
ENSG00000100784	RPS6KA5	ribosomal protein S6 kinase, 90kDa, polypeptide 5	2.07142	2.90379	0.487317
ENSG00000162373	BEND5	BEN domain containing 5	1.65624	2.32176	0.487311
ENSG00000238243	OR2W3	olfactory receptor, family 2, subfamily W, member 3	3.94476	5.52925	0.487145
ENSG00000125347	IRF1	interferon regulatory factor 1	11.168	15.6299	0.484937
ENSG00000197362	ZNF786	zinc finger protein 786	1.54001	2.15523	0.484904
ENSG00000109790	KLHL5	kelch-like family member 5	6.94978	9.72476	0.484696
ENSG00000140545	MFGE8	milk fat globule-EGF factor 8 protein	11.6141	16.2472	0.484323
ENSG00000170899	GSTA4	glutathione S-transferase alpha 4	1.44488	2.02128	0.484321
ENSG00000136051	KIAA1033	KIAA1033	3.721	5.20221	0.483433
ENSG00000137312	FLOT1	flotillin 1	26.9424	37.6651	0.483351
ENSG00000111252	SH2B3	SH2B adaptor protein 3	10.2831	14.3685	0.482637
ENSG00000138160	KIF11	kinesin family member 11	17.3713	24.2611	0.481935
ENSG00000055208	TAB2	TGF-beta activated kinase 1/MAP3K7 binding protein 2	22.3916	31.252	0.480992
ENSG00000204516	MICB	MHC class I polypeptide-related sequence B	11.4685	16.005	0.480846
ENSG00000056586	RC3H2	ring finger and CCCH-type domains 2	3.19183	4.44952	0.479266
ENSG00000066279	ASPM	asp (abnormal spindle) homolog, microcephaly associated (Drosophila)	5.89929	8.22258	0.479049
ENSG00000085514	PILRA	paired immunoglobin-like type 2 receptor alpha	4.27139	5.95275	0.478851
ENSG00000048028	USP28	ubiquitin specific peptidase 28	2.17643	3.03309	0.47883
ENSG00000180448	HMHA1	histocompatibility (minor) HA-1	65.507	91.2892	0.478795
ENSG00000198625	MDM4	MDM4, p53 regulator	2.69239	3.74958	0.47784
ENSG00000185305	ARL15	ADP-ribosylation factor-like 15	1.9501	2.7147	0.477247
ENSG00000149269	PAK1	p21 protein (Cdc42/Rac)-activated kinase 1	24.0418	33.4634	0.477039
ENSG00000122335	SERAC1	serine active site containing 1	2.07786	2.89197	0.476952
ENSG00000146476	ARMT1	chromosome 6 open reading frame 211	11.9766	16.6577	0.47597
ENSG00000140379	BCL2A1	BCL2-related protein A1	2.45305	3.41013	0.475254
ENSG00000144792	ZNF660	zinc finger protein 660	1.45361	2.01963	0.474445
ENSG00000100697	DICER1	dicer 1, ribonuclease type III	5.06815	7.04069	0.474259
ENSG00000133731	IMPA1	inositol(myo)-1(or 4)-monophosphatase 1	7.00027	9.72405	0.474147
ENSG00000163563	MNDA	myeloid cell nuclear differentiation antigen	70.971	98.575	0.473993
ENSG00000076641	PAG1	phosphoprotein associated with glycosphingolipid microdomains 1	1.6256	2.25752	0.473765
ENSG00000163558	PRKCI	protein kinase C, iota	2.89023	4.01089	0.472735
ENSG00000100320	RBFOX2	RNA binding protein, fox-1 homolog (C. elegans) 2	6.68313	9.27348	0.472588
ENSG00000185947	ZNF267	zinc finger protein 267	5.54814	7.69767	0.472419
ENSG00000069702	TGFBR3	transforming growth factor, beta receptor III	2.05288	2.84707	0.471827
ENSG00000086619	ERO1B	ERO1-like beta (S. cerevisiae)	2.39566	3.32241	0.471804
ENSG00000205457	ZNF106	zinc finger protein 106	9.46685	13.126	0.471476
ENSG00000173744	AGFG1	ArfGAP with FG repeats 1	40.178	55.6812	0.470786
ENSG00000074416	MGLL	monoglyceride lipase	5.2574	7.28507	0.470594
ENSG00000117569	PTBP2	polypyrimidine tract binding protein 2	3.166	4.38705	0.470588
ENSG00000122958	VPS26A	vacuolar protein sorting 26 homolog A (S. pombe)	20.5332	28.432	0.469557
ENSG00000135905	DOCK10	dedicator of cytokinesis 10	15.5143	21.4812	0.469477
ENSG00000157426	AASDH	aminoadipate-semialdehyde dehydrogenase	1.7165	2.37624	0.469208
ENSG00000172283	CNEP1R1	CTD nuclear envelope phosphatase 1 regulatory subunit 1	2.53095	3.50345	0.469101
ENSG00000206418	RAB12	RAB12, member RAS oncogene family	3.21335	4.44747	0.468905
ENSG00000132256	TRIM5	tripartite motif containing 5	4.22017	5.83544	0.467539
ENSG00000151576	QTRTD1	queuine tRNA-ribosyltransferase domain containing 1	9.39836	12.9911	0.467044
ENSG00000102897	LYRM1	LYR motif containing 1	5.56701	7.69392	0.466816
ENSG00000156869	FRRS1	ferric-chelate reductase 1	4.7271	6.53183	0.466532
ENSG00000152952	PLOD2	procollagen-lysine, 2-oxoglutarate 5-dioxygenase 2	1.66902	2.30605	0.466426
ENSG00000198839	ZNF277	zinc finger protein 277	4.65999	6.43786	0.466254
ENSG00000073910	FRY	furry homolog (Drosophila)	3.46171	4.78183	0.466078
ENSG00000142166	IFNAR1	interferon (alpha, beta and omega) receptor 1	11.1593	15.4138	0.465978
ENSG00000130449	ZSWIM6	zinc finger, SWIM-type containing 6	5.47088	7.55395	0.465457
ENSG00000189308	LIN54	lin-54 homolog (C. elegans)	5.06144	6.98792	0.465316
ENSG00000127399	LRRC61	leucine rich repeat containing 61	4.65897	6.43195	0.465245
ENSG00000197265	GTF2E2	general transcription factor IIE, polypeptide 2, beta 34kDa	6.37735	8.80208	0.464887
ENSG00000090013	BLVRB	biliverdin reductase B (flavin reductase (NADPH))	24.9745	34.4592	0.464432
ENSG00000067208	EVI5	ecotropic viral integration site 5	2.40421	3.31605	0.463899
ENSG00000256294	ZNF225	zinc finger protein 225	1.46993	2.02681	0.463464
ENSG00000233812	SMIM13	small integral membrane protein 13	3.89868	5.37481	0.463229
ENSG00000197147	LRRC8B	leucine rich repeat containing 8 family, member B	3.46246	4.76884	0.461841
ENSG00000169902	TPST1	tyrosylprotein sulfotransferase 1	4.12894	5.68551	0.461518
ENSG00000001561	ENPP4	ectonucleotide pyrophosphatase/phosphodiesterase 4 (putative)	3.53381	4.86572	0.461428
ENSG00000148700	ADD3	adducin 3 (gamma)	11.1209	15.3108	0.461274
ENSG00000198752	CDC42BPB	CDC42 binding protein kinase beta (DMPK-like)	8.88962	12.2372	0.461081
ENSG00000128335	APOL2	apolipoprotein L, 2	2.83374	3.89967	0.460642
ENSG00000100342	APOL1	apolipoprotein L, 1	4.56911	6.28481	0.459956
ENSG00000066697	PRAC1	prostate cancer susceptibility candidate 1	5.46708	7.51972	0.45991
ENSG00000184517	ZFP1	ZFP1 zinc finger protein	2.39646	3.29552	0.459605
ENSG00000146215	CRIP3	cysteine-rich protein 3	1.65502	2.27473	0.458851
ENSG00000181192	DHTKD1	dehydrogenase E1 and transketolase domain containing 1	13.3753	18.3781	0.458413
ENSG00000095383	TBC1D2	TBC1 domain family, member 2	3.71898	5.10986	0.458379
ENSG00000119471	HSDL2	hydroxysteroid dehydrogenase like 2	8.44158	11.5957	0.45801
ENSG00000185862	EVI2B	ecotropic viral integration site 2B	31.8652	43.7667	0.457852
ENSG00000124486	USP9X	ubiquitin specific peptidase 9, X-linked	3.27092	4.49248	0.457816
ENSG00000090238	YPEL3	yippee-like 3 (Drosophila)	3.77005	5.17742	0.45765
ENSG00000033867	SLC4A7	solute carrier family 4, sodium bicarbonate cotransporter, member 7	3.93065	5.39475	0.456787
ENSG00000138246	DNAJC13	DnaJ (Hsp40) homolog, subfamily C, member 13	6.94019	9.52082	0.45611
ENSG00000101265	RASSF2	Ras association (RalGDS/AF-6) domain family member 2	35.9307	49.2856	0.455951
ENSG00000139496	NUP58	nucleoporin like 1	23.3119	31.9718	0.455734
ENSG00000160191	PDE9A	phosphodiesterase 9A	9.06235	12.4247	0.455254
ENSG00000145569	FAM105A	family with sequence similarity 105, member A	10.1424	13.9053	0.455232
ENSG00000170385	SLC30A1	solute carrier family 30 (zinc transporter), member 1	3.54661	4.85999	0.454514
ENSG00000155090	KLF10	Kruppel-like factor 10	12.9052	17.6761	0.453843
ENSG00000132563	REEP2	receptor accessory protein 2	2.32902	3.18996	0.453816
ENSG00000111269	CREBL2	cAMP responsive element binding protein-like 2	5.54651	7.59378	0.453236
ENSG00000140386	SCAPER	S-phase cyclin A-associated protein in the ER	1.62516	2.22364	0.452346
ENSG00000180316	PNPLA1	patatin-like phospholipase domain containing 1	4.66827	6.3873	0.452319
ENSG00000076554	TPD52	tumor protein D52	6.0087	8.22051	0.452176
ENSG00000153560	UBP1	upstream binding protein 1 (LBP-1a)	23.7846	32.5292	0.451708
ENSG00000172086	KRCC1	lysine-rich coiled-coil 1	10.2559	14.0203	0.451068
ENSG00000134278	SPIRE1	spire-type actin nucleation factor 1	2.35864	3.22392	0.450858
ENSG00000158062	UBXN11	UBX domain protein 11	10.5291	14.3897	0.450648
ENSG00000115520	COQ10B	coenzyme Q10 homolog B (S. cerevisiae)	5.07679	6.93752	0.450504
ENSG00000104915	STX10	syntaxin 10	35.5109	48.5069	0.449931
ENSG00000143153	ATP1B1	ATPase, Na+/K+ transporting, beta 1 polypeptide	3.42247	4.67398	0.449611
ENSG00000112062	MAPK14	mitogen-activated protein kinase 14	44.5087	60.7818	0.449552
ENSG00000141664	ZCCHC2	zinc finger, CCHC domain containing 2	2.67901	3.65814	0.449411
ENSG00000185669	SNAI3	snail family zinc finger 3	4.13434	5.64369	0.448982
ENSG00000103811	CTSH	cathepsin H	31.952	43.6104	0.448765
ENSG00000172716	SLFN11	schlafen family member 11	14.0139	19.1258	0.448659
ENSG00000136436	CALCOCO2	calcium binding and coiled-coil domain 2	20.8634	28.4627	0.4481
ENSG00000100628	ASB2	ankyrin repeat and SOCS box containing 2	2.53984	3.46447	0.4479
ENSG00000104325	DECR1	2,4-dienoyl CoA reductase 1, mitochondrial	14.9343	20.3492	0.446339
ENSG00000002549	LAP3	leucine aminopeptidase 3	14.3793	19.5906	0.446168
ENSG00000151726	ACSL1	acyl-CoA synthetase long-chain family member 1	17.7856	24.2306	0.446123
ENSG00000137726	FXYD6	FXYD domain containing ion transport regulator 6	2.3086	3.14506	0.446067
ENSG00000004766	VPS50	coiled-coil domain containing 132	2.77852	3.78448	0.445778
ENSG00000112118	MCM3	minichromosome maintenance complex component 3	218.104	296.901	0.444965
ENSG00000169499	PLEKHA2	pleckstrin homology domain containing, family A (phosphoinositide binding specific) member 2	8.13655	11.0716	0.444376
ENSG00000241839	PLEKHO2	pleckstrin homology domain containing, family O member 2	13.6227	18.513	0.442525
ENSG00000068305	MEF2A	myocyte enhancer factor 2A	5.21339	7.08293	0.442124
ENSG00000179761	PIPOX	pipecolic acid oxidase	3.59345	4.88034	0.441614
ENSG00000136643	RPS6KC1	ribosomal protein S6 kinase, 52kDa, polypeptide 1	2.56066	3.47737	0.441482
ENSG00000164105	SAP30	Sin3A-associated protein, 30kDa	8.39015	11.3928	0.441357
ENSG00000071794	HLTF	helicase-like transcription factor	9.61034	13.0478	0.441147
ENSG00000078596	ITM2A	integral membrane protein 2A	2.40414	3.26322	0.440777
ENSG00000188372	ZP3	zona pellucida glycoprotein 3 (sperm receptor)	1.52154	2.06497	0.440586
ENSG00000103642	LACTB	lactamase, beta	5.22837	7.09382	0.440202
ENSG00000156384	SFR1	SWI5-dependent recombination repair 1	1.58954	2.15654	0.440105
ENSG00000118680	MYL12B	myosin, light chain 12B, regulatory	138.353	187.678	0.439903
ENSG00000152332	UHMK1	U2AF homology motif (UHM) kinase 1	12.5029	16.957	0.439614
ENSG00000164933	SLC25A32	solute carrier family 25 (mitochondrial folate carrier), member 32	12.3635	16.7675	0.439581
ENSG00000077232	DNAJC10	DnaJ (Hsp40) homolog, subfamily C, member 10	16.8679	22.8745	0.439463
ENSG00000101773	RBBP8	retinoblastoma binding protein 8	22.7737	30.8777	0.439198
ENSG00000105750	ZNF85	zinc finger protein 85	2.0689	2.80493	0.439104
ENSG00000113327	GABRG2	gamma-aminobutyric acid (GABA) A receptor, gamma 2	2.10576	2.85406	0.438677
ENSG00000086300	SNX10	sorting nexin 10	25.7633	34.9133	0.438459
ENSG00000112679	DUSP22	dual specificity phosphatase 22	6.36108	8.61895	0.43824
ENSG00000169047	IRS1	insulin receptor substrate 1	1.96954	2.66814	0.437974
ENSG00000197903	HIST1H2BK	histone cluster 1, H2bk	2.22915	3.01958	0.437856
ENSG00000138829	FBN2	fibrillin 2	8.53488	11.559	0.437576
ENSG00000147872	PLIN2	perilipin 2	34.5644	46.807	0.437438
ENSG00000083223	ZCCHC6	zinc finger, CCHC domain containing 6	1.75076	2.37044	0.43718
ENSG00000162341	TPCN2	two pore segment channel 2	6.03178	8.16646	0.437129
ENSG00000103064	SLC7A6	solute carrier family 7 (amino acid transporter light chain, y+L system), member 6	7.61206	10.304	0.436852
ENSG00000167765	VPS9D1	VPS9 domain containing 1	2.32991	3.15363	0.436739
ENSG00000145936	KCNMB1	potassium large conductance calcium-activated channel, subfamily M, beta member 1	2.0354	2.75474	0.436598
ENSG00000075303	SLC25A40	solute carrier family 25, member 40	11.1369	15.0704	0.436377
ENSG00000031698	SARS	seryl-tRNA synthetase	46.6413	63.1092	0.436241
ENSG00000077097	TOP2B	topoisomerase (DNA) II beta 180kDa	51.415	69.5674	0.436221
ENSG00000110422	HIPK3	homeodomain interacting protein kinase 3	10.1102	13.6734	0.435562
ENSG00000142453	CARM1	coactivator-associated arginine methyltransferase 1	24.7412	33.4486	0.43503
ENSG00000144118	RALB	v-ral simian leukemia viral oncogene homolog B	35.9386	48.5756	0.434698
ENSG00000134744	ZCCHC11	zinc finger, CCHC domain containing 11	12.6164	17.0519	0.434634
ENSG00000213186	TRIM59	tripartite motif containing 59	8.67153	11.7184	0.434415
ENSG00000161682	FAM171A2	family with sequence similarity 171, member A2	3.95049	5.33829	0.434347
ENSG00000070540	WIPI1	WD repeat domain, phosphoinositide interacting 1	4.72825	6.38648	0.433716
ENSG00000145779	TNFAIP8	tumor necrosis factor, alpha-induced protein 8	28.6018	38.6203	0.433255
ENSG00000102962	CCL22	chemokine (C-C motif) ligand 22	1.89629	2.55975	0.432828
ENSG00000111647	UHRF1BP1L	UHRF1 binding protein 1-like	4.01913	5.42334	0.432299
ENSG00000176208	ATAD5	ATPase family, AAA domain containing 5	5.2111	7.03001	0.431939
ENSG00000115468	EFHD1	EF-hand domain family, member D1	2.34909	3.16831	0.431613
ENSG00000181982	CCDC149	coiled-coil domain containing 149	2.08443	2.81128	0.431574
ENSG00000198624	CCDC69	coiled-coil domain containing 69	7.23672	9.75985	0.431524
ENSG00000049759	NEDD4L	neural precursor cell expressed, developmentally down-regulated 4-like, E3 ubiquitin protein ligase	3.34898	4.51653	0.431492
ENSG00000146535	GNA12	guanine nucleotide binding protein (G protein) alpha 12	18.8658	25.4399	0.431319
ENSG00000213988	ZNF90	zinc finger protein 90	21.9035	29.5352	0.431272
ENSG00000049239	H6PD	hexose-6-phosphate dehydrogenase (glucose 1-dehydrogenase)	8.19852	11.0543	0.431174
ENSG00000060558	GNA15	guanine nucleotide binding protein (G protein), alpha 15 (Gq class)	33.8271	45.5778	0.430152
ENSG00000197780	TAF13	TAF13 RNA polymerase II, TATA box binding protein (TBP)-associated factor, 18kDa	13.7424	18.5155	0.430099
ENSG00000084444	FAM234B	KIAA1467	2.56149	3.45089	0.429988
ENSG00000102796	DHRS12	dehydrogenase/reductase (SDR family) member 12	3.75941	5.06382	0.429718
ENSG00000105856	HBP1	HMG-box transcription factor 1	3.77975	5.08961	0.429266
ENSG00000166783	KIAA0430	KIAA0430	3.6056	4.85349	0.428783
ENSG00000145247	OCIAD2	OCIA domain containing 2	15.6878	21.1016	0.427713
ENSG00000188820	FAM26F	family with sequence similarity 26, member F	3.58084	4.8165	0.427686
ENSG00000034693	PEX3	peroxisomal biogenesis factor 3	7.03073	9.45609	0.42757
ENSG00000196639	HRH1	histamine receptor H1	3.77001	5.07012	0.427452
ENSG00000105514	RAB3D	RAB3D, member RAS oncogene family	13.5215	18.1769	0.426851
ENSG00000136048	DRAM1	DNA-damage regulated autophagy modulator 1	2.42723	3.25865	0.424967
ENSG00000152926	ZNF117	zinc finger protein 117	3.43695	4.61405	0.424905
ENSG00000162882	HAAO	3-hydroxyanthranilate 3,4-dioxygenase	3.45197	4.63322	0.424594
ENSG00000165609	NUDT5	nudix (nucleoside diphosphate linked moiety X)-type motif 5	57.2048	76.7613	0.424241
ENSG00000126561	STAT5A	signal transducer and activator of transcription 5A	5.63664	7.56272	0.424069
ENSG00000102572	STK24	serine/threonine kinase 24	27.8165	37.31	0.423622
ENSG00000187164	SHTN1	KIAA1598	5.7018	7.64391	0.422894
ENSG00000129566	TEP1	telomerase-associated protein 1	2.42326	3.24865	0.422889
ENSG00000172766	NAA16	N(alpha)-acetyltransferase 16, NatA auxiliary subunit	2.75158	3.68726	0.422286
ENSG00000126804	ZBTB1	zinc finger and BTB domain containing 1	7.10217	9.51553	0.422023
ENSG00000186818	LILRB4	leukocyte immunoglobulin-like receptor, subfamily B (with TM and ITIM domains), member 4	28.0535	37.5643	0.421182
ENSG00000174837	ADGRE1	egf-like module containing, mucin-like, hormone receptor-like 1	2.22304	2.97661	0.421133
ENSG00000119782	FKBP1B	FK506 binding protein 1B, 12.6 kDa	4.02191	5.3819	0.420237
ENSG00000138604	GLCE	glucuronic acid epimerase	1.76972	2.36717	0.419646
ENSG00000134463	ECHDC3	enoyl CoA hydratase domain containing 3	2.34229	3.1325	0.419392
ENSG00000112343	TRIM38	tripartite motif containing 38	8.49886	11.3646	0.419207
ENSG00000122986	HVCN1	hydrogen voltage-gated channel 1	11.3445	15.1645	0.4187
ENSG00000131015	ULBP2	UL16 binding protein 2	2.69841	3.60656	0.418516
ENSG00000197860	SGTB	small glutamine-rich tetratricopeptide repeat (TPR)-containing, beta	1.79769	2.40249	0.418384
ENSG00000164983	TMEM65	transmembrane protein 65	2.033	2.71663	0.418208
ENSG00000064393	HIPK2	homeodomain interacting protein kinase 2	4.51722	6.03467	0.41784
ENSG00000188603	CLN3	ceroid-lipofuscinosis, neuronal 3	23.3998	31.2602	0.417832
ENSG00000138760	SCARB2	scavenger receptor class B, member 2	17.0676	22.7926	0.4173
ENSG00000155130	MARCKS	myristoylated alanine-rich protein kinase C substrate	12.3385	16.4769	0.417276
ENSG00000134954	ETS1	v-ets avian erythroblastosis virus E26 oncogene homolog 1	4.90071	6.54422	0.417229
ENSG00000213463	SYNJ2BP	synaptojanin 2 binding protein	4.86689	6.49665	0.416695
ENSG00000157227	MMP14	matrix metallopeptidase 14 (membrane-inserted)	44.6697	59.6175	0.416437
ENSG00000117115	PADI2	peptidyl arginine deiminase, type II	8.2499	11.0096	0.416317
ENSG00000197757	HOXC6	homeobox C6	3.03322	4.04346	0.41474
ENSG00000118454	ANKRD13C	ankyrin repeat domain 13C	3.19643	4.26056	0.414583
ENSG00000124507	PACSIN1	protein kinase C and casein kinase substrate in neurons 1	2.30476	3.07198	0.414553
ENSG00000172073	CENPU	centromere protein U	18.8397	25.111	0.414543
ENSG00000132819	RBM38	RNA binding motif protein 38	137.394	183.117	0.414444
ENSG00000058056	USP13	ubiquitin specific peptidase 13 (isopeptidase T-3)	10.0109	13.338	0.41397
ENSG00000198521	ZNF43	zinc finger protein 43	1.64455	2.19036	0.413477
ENSG00000107338	SHB	Src homology 2 domain containing adaptor protein B	2.0852	2.7767	0.413186
ENSG00000087299	L2HGDH	L-2-hydroxyglutarate dehydrogenase	3.06199	4.07697	0.413027
ENSG00000174007	CEP19	centrosomal protein 19kDa	2.30927	3.07354	0.412463
ENSG00000169926	KLF13	Kruppel-like factor 13	8.16148	10.8591	0.412007
ENSG00000132694	ARHGEF11	Rho guanine nucleotide exchange factor (GEF) 11	13.4769	17.9243	0.411432
ENSG00000044115	CTNNA1	catenin (cadherin-associated protein), alpha 1, 102kDa	24.2047	32.1915	0.41139
ENSG00000135913	USP37	ubiquitin specific peptidase 37	3.53743	4.7022	0.410636
ENSG00000162813	BPNT1	3'(2'), 5'-bisphosphate nucleotidase 1	25.7773	34.2591	0.41039
ENSG00000158164	TMSB15A	thymosin beta 15a	2.79426	3.71319	0.410192
ENSG00000172578	KLHL6	kelch-like family member 6	1.8363	2.439	0.409493
ENSG00000090097	PCBP4	poly(rC) binding protein 4	8.62338	11.4491	0.408914
ENSG00000120370	GORAB	golgin, RAB6-interacting	4.41588	5.86221	0.408745
ENSG00000175054	ATR	ataxia telangiectasia and Rad3 related	3.74718	4.97399	0.408598
ENSG00000135297	MTO1	mitochondrial tRNA translation optimization 1	25.4976	33.8027	0.406779
ENSG00000073921	PICALM	phosphatidylinositol binding clathrin assembly protein	21.1515	28.0409	0.40677
ENSG00000113163	COL4A3BP	collagen, type IV, alpha 3 (Goodpasture antigen) binding protein	9.93715	13.1736	0.406741
ENSG00000162819	BROX	BRO1 domain and CAAX motif containing	7.18732	9.5245	0.40619
ENSG00000123240	OPTN	optineurin	4.34697	5.76031	0.406136
ENSG00000141298	SSH2	slingshot protein phosphatase 2	4.37976	5.80179	0.405646
ENSG00000118804	STBD1	starch binding domain 1	1.84553	2.44413	0.405288
ENSG00000175305	CCNE2	cyclin E2	7.57333	10.0286	0.405115
ENSG00000074266	EED	embryonic ectoderm development	6.23398	8.25499	0.405113
ENSG00000143226	FCGR2A	Fc fragment of IgG, low affinity IIa, receptor (CD32)	17.9312	23.7443	0.40511
ENSG00000255020	TRIQK	triple QxxK/R motif containing	2.07852	2.75221	0.405035
ENSG00000175105	ZNF654	zinc finger protein 654	2.01321	2.66517	0.404733
ENSG00000075539	FRYL	FRY-like	3.30942	4.38021	0.404424
ENSG00000145016	RUBCN	KIAA0226	3.82109	5.05739	0.404407
ENSG00000077514	POLD3	polymerase (DNA-directed), delta 3, accessory subunit	12.617	16.6958	0.404117
ENSG00000164532	TBX20	T-box 20	1.6469	2.17846	0.403555
ENSG00000197050	ZNF420	zinc finger protein 420	2.70934	3.58376	0.403534
ENSG00000243414	TICAM2	toll-like receptor adaptor molecule 2	2.88529	3.81641	0.403499
ENSG00000123575	FAM199X	family with sequence similarity 199, X-linked	3.0814	4.07473	0.403117
ENSG00000168234	TTC39C	tetratricopeptide repeat domain 39C	3.25165	4.29848	0.402658
ENSG00000117335	CD46	CD46 molecule, complement regulatory protein	19.4747	25.7442	0.402643
ENSG00000181826	RELL1	RELT-like 1	3.36464	4.44674	0.402298
ENSG00000172765	TMCC1	transmembrane and coiled-coil domain family 1	2.15686	2.85008	0.402066
ENSG00000139636	LMBR1L	limb development membrane protein 1-like	4.8569	6.41731	0.401935
ENSG00000095794	CREM	cAMP responsive element modulator	2.50239	3.30533	0.401489
ENSG00000100485	SOS2	son of sevenless homolog 2 (Drosophila)	4.81544	6.36048	0.401469
ENSG00000136044	APPL2	adaptor protein, phosphotyrosine interaction, PH domain and leucine zipper containing 2	3.00555	3.96955	0.401348
ENSG00000006114	SYNRG	synergin, gamma	6.83461	9.02609	0.401241
ENSG00000164663	USP49	ubiquitin specific peptidase 49	1.64023	2.16574	0.400963
ENSG00000123130	ACOT9	acyl-CoA thioesterase 9	4.59056	6.05986	0.400614
ENSG00000238283	BOD1L1	biorientation of chromosomes in cell division 1-like 1	4.54493	5.9977	0.40015
ENSG00000092964	DPYSL2	dihydropyrimidinase-like 2	15.8245	20.8787	0.399875
ENSG00000143369	ECM1	extracellular matrix protein 1	51.4669	67.8988	0.399741
ENSG00000165140	FBP1	fructose-1,6-bisphosphatase 1	5.24236	6.91584	0.399688
ENSG00000157514	TSC22D3	TSC22 domain family, member 3	2.64101	3.48363	0.399497
ENSG00000141753	IGFBP4	insulin-like growth factor binding protein 4	34.6966	45.761	0.399324
ENSG00000118292	C1orf54	chromosome 1 open reading frame 54	23.6297	31.1572	0.398965
ENSG00000165891	E2F7	E2F transcription factor 7	4.09655	5.40077	0.398757
ENSG00000128594	LRRC4	leucine rich repeat containing 4	7.86951	10.3738	0.398597
ENSG00000171681	ATF7IP	activating transcription factor 7 interacting protein	7.26153	9.56842	0.398008
ENSG00000101577	LPIN2	lipin 2	3.33437	4.39329	0.397889
ENSG00000073417	PDE8A	phosphodiesterase 8A	2.49642	3.28638	0.396642
ENSG00000168310	IRF2	interferon regulatory factor 2	8.43196	11.0998	0.396589
ENSG00000107897	ACBD5	acyl-CoA binding domain containing 5	4.019	5.29038	0.396535
ENSG00000198087	CD2AP	CD2-associated protein	4.21872	5.55277	0.3964
ENSG00000110841	PPFIBP1	PTPRF interacting protein, binding protein 1 (liprin beta 1)	3.34608	4.40168	0.39558
ENSG00000083799	CYLD	cylindromatosis (turban tumor syndrome)	2.5778	3.38972	0.395027
ENSG00000108813	DLX4	distal-less homeobox 4	2.63209	3.45993	0.394538
ENSG00000172167	MTBP	MDM2 binding protein	1.6018	2.1049	0.394054
ENSG00000159208	CEP162	centrosomal protein 162kDa	2.13229	2.80172	0.393911
ENSG00000125812	GZF1	GDNF-inducible zinc finger protein 1	11.0942	14.5754	0.393725
ENSG00000136231	IGF2BP3	insulin-like growth factor 2 mRNA binding protein 3	3.2058	4.2114	0.393616
ENSG00000185222	WBP5	WW domain binding protein 5	9.81934	12.8964	0.393269
ENSG00000124279	FASTKD3	FAST kinase domains 3	4.67923	6.14521	0.39319
ENSG00000100934	SEC23A	Sec23 homolog A (S. cerevisiae)	4.70736	6.18169	0.393085
ENSG00000203995	ZYG11A	zyg-11 family member A, cell cycle regulator	2.15226	2.82631	0.393068
ENSG00000124795	DEK	DEK oncogene	44.35	58.2293	0.392811
ENSG00000106560	GIMAP2	GTPase, IMAP family member 2	3.85461	5.06027	0.39263
ENSG00000140525	FANCI	Fanconi anemia, complementation group I	29.842	39.1609	0.392073
ENSG00000151414	NEK7	NIMA-related kinase 7	8.51349	11.1685	0.391618
ENSG00000143643	TTC13	tetratricopeptide repeat domain 13	5.39633	7.07654	0.391064
ENSG00000257315	ZBED6	zinc finger, BED-type containing 6	3.09227	4.05365	0.390556
ENSG00000171970	ZNF57	zinc finger protein 57	1.66432	2.18173	0.390536
ENSG00000106003	LFNG	LFNG O-fucosylpeptide 3-beta-N-acetylglucosaminyltransferase	5.87919	7.70375	0.389942
ENSG00000108799	EZH1	enhancer of zeste homolog 1 (Drosophila)	3.78746	4.96204	0.389702
ENSG00000018189	RUFY3	RUN and FYVE domain containing 3	1.67803	2.19839	0.389677
ENSG00000213918	DNASE1	deoxyribonuclease I	4.45134	5.82876	0.38895
ENSG00000100985	MMP9	matrix metallopeptidase 9 (gelatinase B, 92kDa gelatinase, 92kDa type IV collagenase)	5.50547	7.20813	0.38876
ENSG00000169131	ZNF354A	zinc finger protein 354A	3.32147	4.3482	0.388597
ENSG00000103657	HERC1	HECT and RLD domain containing E3 ubiquitin protein ligase family member 1	3.09267	4.04829	0.38846
ENSG00000168566	SNRNP48	small nuclear ribonucleoprotein 48kDa (U11/U12)	1.66892	2.1845	0.388388
ENSG00000183323	CCDC125	coiled-coil domain containing 125	4.08216	5.34043	0.387624
ENSG00000120539	MASTL	microtubule associated serine/threonine kinase-like	11.7918	15.4256	0.387552
ENSG00000117632	STMN1	stathmin 1	380.182	497.31	0.387456
ENSG00000123983	ACSL3	acyl-CoA synthetase long-chain family member 3	17.0244	22.2659	0.387235
ENSG00000164118	CEP44	centrosomal protein 44kDa	1.56052	2.04076	0.387078
ENSG00000144136	SLC20A1	solute carrier family 20 (phosphate transporter), member 1	36.2152	47.3541	0.386894
ENSG00000112137	PHACTR1	phosphatase and actin regulator 1	2.83818	3.71102	0.38685
ENSG00000175782	SLC35E3	solute carrier family 35, member E3	2.55367	3.33884	0.386775
ENSG00000107560	RAB11FIP2	RAB11 family interacting protein 2 (class I)	2.67294	3.49457	0.386686
ENSG00000146232	NFKBIE	nuclear factor of kappa light polypeptide gene enhancer in B-cells inhibitor, epsilon	25.9284	33.8845	0.386092
ENSG00000116852	KIF21B	kinesin family member 21B	4.02883	5.26447	0.385926
ENSG00000106948	AKNA	AT-hook transcription factor	9.38625	12.264	0.385808
ENSG00000074657	ZNF532	zinc finger protein 532	2.72836	3.56449	0.385661
ENSG00000108854	SMURF2	SMAD specific E3 ubiquitin protein ligase 2	4.51782	5.90219	0.385625
ENSG00000198742	SMURF1	SMAD specific E3 ubiquitin protein ligase 1	5.60985	7.32805	0.385467
ENSG00000084731	KIF3C	kinesin family member 3C	4.21057	5.49912	0.385186
ENSG00000042493	CAPG	capping protein (actin filament), gelsolin-like	212.33	277.288	0.38508
ENSG00000168461	RAB31	RAB31, member RAS oncogene family	46.3045	60.4697	0.385059
ENSG00000122585	NPY	neuropeptide Y	4.22987	5.52318	0.384885
ENSG00000138613	APH1B	APH1B gamma secretase subunit	9.34196	12.1969	0.384721
ENSG00000153208	MERTK	c-mer proto-oncogene tyrosine kinase	3.9826	5.19922	0.384582
ENSG00000138756	BMP2K	BMP2 inducible kinase	6.3862	8.33539	0.384293
ENSG00000149600	COMMD7	COMM domain containing 7	36.2151	47.2586	0.383985
ENSG00000142856	ITGB3BP	integrin beta 3 binding protein (beta3-endonexin)	5.21997	6.81128	0.383883
ENSG00000078747	ITCH	itchy E3 ubiquitin protein ligase	10.0698	13.1381	0.383726
ENSG00000132205	EMILIN2	elastin microfibril interfacer 2	57.8001	75.4086	0.383657
ENSG00000170921	TANC2	tetratricopeptide repeat, ankyrin repeat and coiled-coil containing 2	1.93682	2.52649	0.383441
ENSG00000080031	PTPRH	protein tyrosine phosphatase, receptor type, H	3.33868	4.35294	0.382714
ENSG00000135679	MDM2	MDM2 oncogene, E3 ubiquitin protein ligase	19.1876	25.0121	0.382452
ENSG00000218416	SMIM4	small integral membrane protein 4	10.5198	13.711	0.382228
ENSG00000139173	TMEM117	transmembrane protein 117	1.89735	2.47266	0.382075
ENSG00000065833	ME1	malic enzyme 1, NADP(+)-dependent, cytosolic	6.01335	7.83646	0.382032
ENSG00000171471	MAP1LC3B2	microtubule-associated protein 1 light chain 3 beta 2	5.41488	7.05629	0.381981
ENSG00000203666	EFCAB2	EF-hand calcium binding domain 2	4.70594	6.13208	0.381893
ENSG00000135747	ZNF670	zinc finger protein 670	7.13837	9.30024	0.381675
ENSG00000100097	LGALS1	lectin, galactoside-binding, soluble, 1	1664.37	2167.84	0.381282
ENSG00000117010	ZNF684	zinc finger protein 684	15.2285	19.8264	0.38065
ENSG00000132170	PPARG	peroxisome proliferator-activated receptor gamma	14.7005	19.1381	0.380576
ENSG00000113658	SMAD5	SMAD family member 5	4.27169	5.55999	0.380274
ENSG00000109689	STIM2	stromal interaction molecule 2	6.38452	8.30595	0.379568
ENSG00000011028	MRC2	mannose receptor, C type 2	83.9375	109.182	0.379342
ENSG00000151065	DCP1B	decapping mRNA 1B	6.68958	8.69895	0.378925
ENSG00000119314	PTBP3	polypyrimidine tract binding protein 3	12.2086	15.8659	0.378039
ENSG00000092470	WDR76	WD repeat domain 76	13.9852	18.1744	0.378004
ENSG00000121211	MND1	meiotic nuclear divisions 1 homolog (S. cerevisiae)	12.8563	16.7044	0.377749
ENSG00000155393	HEATR3	HEAT repeat containing 3	7.34903	9.54654	0.377425
ENSG00000151718	WWC2	WW and C2 domain containing 2	4.11727	5.34777	0.37725
ENSG00000115902	SLC1A4	solute carrier family 1 (glutamate/neutral amino acid transporter), member 4	12.8993	16.7539	0.377205
ENSG00000141506	PIK3R5	phosphoinositide-3-kinase, regulatory subunit 5	5.21745	6.77621	0.377133
ENSG00000070018	LRP6	low density lipoprotein receptor-related protein 6	3.15982	4.10371	0.377083
ENSG00000100596	SPTLC2	serine palmitoyltransferase, long chain base subunit 2	7.36407	9.56191	0.376796
ENSG00000198689	SLC9A6	solute carrier family 9, subfamily A (NHE6, cation proton antiporter 6), member 6	3.67053	4.76485	0.376443
ENSG00000131724	IL13RA1	interleukin 13 receptor, alpha 1	6.74273	8.75257	0.376374
ENSG00000065413	ANKRD44	ankyrin repeat domain 44	3.9942	5.18245	0.375728
ENSG00000196758	THEMIS2	thymocyte selection associated family member 2	20.8136	27.0014	0.375505
ENSG00000165410	CFL2	cofilin 2 (muscle)	3.04765	3.95333	0.375373
ENSG00000143702	CEP170	centrosomal protein 170kDa	5.08941	6.60103	0.375194
ENSG00000013306	SLC25A39	solute carrier family 25, member 39	141.899	184.04	0.375154
ENSG00000148516	ZEB1	zinc finger E-box binding homeobox 1	2.11396	2.74164	0.375093
ENSG00000104643	MTMR9	myotubularin related protein 9	2.78256	3.60809	0.374823
ENSG00000101347	SAMHD1	SAM domain and HD domain 1	39.8392	51.6528	0.37466
ENSG00000162836	ACP6	acid phosphatase 6, lysophosphatidic	3.33824	4.32797	0.374603
ENSG00000104974	LILRA1	leukocyte immunoglobulin-like receptor, subfamily A (with TM domain), member 1	8.51268	11.0358	0.374505
ENSG00000133597	ADCK2	aarF domain containing kinase 2	12.7207	16.488	0.374242
ENSG00000186517	ARHGAP30	Rho GTPase activating protein 30	44.3119	57.4197	0.37385
ENSG00000048392	RRM2B	ribonucleotide reductase M2 B (TP53 inducible)	3.5573	4.60936	0.373784
ENSG00000145675	PIK3R1	phosphoinositide-3-kinase, regulatory subunit 1 (alpha)	5.53354	7.16984	0.373738
ENSG00000119401	TRIM32	tripartite motif containing 32	2.8369	3.67575	0.373725
ENSG00000173715	C11orf80	chromosome 11 open reading frame 80	1.64196	2.12668	0.373181
ENSG00000198898	CAPZA2	capping protein (actin filament) muscle Z-line, alpha 2	19.1625	24.8189	0.373148
ENSG00000147526	TACC1	transforming, acidic coiled-coil containing protein 1	7.52428	9.74357	0.372897
ENSG00000119650	IFT43	intraflagellar transport 43 homolog (Chlamydomonas)	2.05913	2.66598	0.372633
ENSG00000135968	GCC2	GRIP and coiled-coil domain containing 2	2.47275	3.20142	0.372594
ENSG00000100580	TMED8	transmembrane emp24 protein transport domain containing 8	4.12099	5.33462	0.372396
ENSG00000113369	ARRDC3	arrestin domain containing 3	11.8292	15.3098	0.372108
ENSG00000254521	SIGLEC12	sialic acid binding Ig-like lectin 12 (gene/pseudogene)	2.76372	3.57673	0.372032
ENSG00000114923	SLC4A3	solute carrier family 4 (anion exchanger), member 3	1.80596	2.33701	0.371901
ENSG00000176396	EID2	EP300 interacting inhibitor of differentiation 2	3.44076	4.45103	0.371413
ENSG00000123473	STIL	SCL/TAL1 interrupting locus	13.1721	17.0384	0.371309
ENSG00000103018	CYB5B	cytochrome b5 type B (outer mitochondrial membrane)	43.2039	55.878	0.37112
ENSG00000119865	CNRIP1	cannabinoid receptor interacting protein 1	2.00091	2.58767	0.370998
ENSG00000114127	XRN1	5'-3' exoribonuclease 1	2.03654	2.63371	0.370979
ENSG00000163520	FBLN2	fibulin 2	2.38543	3.08467	0.370867
ENSG00000125703	ATG4C	autophagy related 4C, cysteine peptidase	4.0227	5.2007	0.370542
ENSG00000149231	CCDC82	coiled-coil domain containing 82	3.82107	4.93954	0.3704
ENSG00000148572	NRBF2	nuclear receptor binding factor 2	10.6576	13.7703	0.369678
ENSG00000158201	ABHD3	abhydrolase domain containing 3	17.3797	22.4543	0.369585
ENSG00000122008	POLK	polymerase (DNA directed) kappa	3.32737	4.29823	0.369358
ENSG00000127314	RAP1B	RAP1B, member of RAS oncogene family	24.564	31.7065	0.368234
ENSG00000112851	ERBB2IP	erbb2 interacting protein	12.745	16.4447	0.367694
ENSG00000115464	USP34	ubiquitin specific peptidase 34	4.04225	5.21503	0.367519
ENSG00000081189	MEF2C	myocyte enhancer factor 2C	13.8935	17.9218	0.367307
ENSG00000178607	ERN1	endoplasmic reticulum to nucleus signaling 1	2.18478	2.81729	0.366821
ENSG00000135299	ANKRD6	ankyrin repeat domain 6	2.54362	3.27947	0.366581
ENSG00000086666	ZFAND6	zinc finger, AN1-type domain 6	21.4111	27.6044	0.366539
ENSG00000182134	TDRKH	tudor and KH domain containing	5.19076	6.69193	0.366475
ENSG00000142961	MOB3C	MOB kinase activator 3C	3.81885	4.92271	0.366314
ENSG00000171862	PTEN	phosphatase and tensin homolog	9.18948	11.8391	0.365506
ENSG00000163513	TGFBR2	transforming growth factor, beta receptor II (70/80kDa)	9.04209	11.6489	0.365463
ENSG00000115738	ID2	inhibitor of DNA binding 2, dominant negative helix-loop-helix protein	28.3817	36.564	0.365459
ENSG00000103485	QPRT	quinolinate phosphoribosyltransferase	50.5908	65.1722	0.36538
ENSG00000108666	C17orf75	chromosome 17 open reading frame 75	5.14182	6.62341	0.365296
ENSG00000154096	THY1	Thy-1 cell surface antigen	15.0584	19.3972	0.365281
ENSG00000140153	WDR20	WD repeat domain 20	4.79488	6.17612	0.365207
ENSG00000185339	TCN2	transcobalamin II	4.45672	5.73728	0.364385
ENSG00000117614	SYF2	SYF2 pre-mRNA-splicing factor	11.1432	14.343	0.364186
ENSG00000177432	NAP1L5	nucleosome assembly protein 1-like 5	1.74317	2.24358	0.364092
ENSG00000186205	MARC1	mitochondrial amidoxime reducing component 1	35.7972	46.0673	0.363897
ENSG00000180340	FZD2	frizzled class receptor 2	13.9996	18.0147	0.363787
ENSG00000145919	BOD1	biorientation of chromosomes in cell division 1	13.4931	17.3613	0.363652
ENSG00000126759	CFP	complement factor properdin	10.3726	13.3411	0.363095
ENSG00000155508	CNOT8	CCR4-NOT transcription complex, subunit 8	25.7073	33.0601	0.362911
ENSG00000147874	HAUS6	HAUS augmin-like complex, subunit 6	4.47009	5.74552	0.362135
ENSG00000121957	GPSM2	G-protein signaling modulator 2	12.8703	16.538	0.361744
ENSG00000162909	CAPN2	calpain 2, (m/II) large subunit	21.9447	28.1955	0.361593
ENSG00000162929	KIAA1841	KIAA1841	3.36862	4.328	0.361543
ENSG00000134107	BHLHE40	basic helix-loop-helix family, member e40	20.4663	26.2886	0.361188
ENSG00000086758	HUWE1	HECT, UBA and WWE domain containing 1, E3 ubiquitin protein ligase	8.03409	10.316	0.360677
ENSG00000138801	PAPSS1	3'-phosphoadenosine 5'-phosphosulfate synthase 1	13.3965	17.2014	0.36067
ENSG00000137760	ALKBH8	alkB, alkylation repair homolog 8 (E. coli)	1.57504	2.02232	0.360616
ENSG00000182628	SKA2	spindle and kinetochore associated complex subunit 2	13.5204	17.351	0.359885
ENSG00000053918	KCNQ1	potassium voltage-gated channel, KQT-like subfamily, member 1	9.22353	11.8361	0.359808
ENSG00000186815	TPCN1	two pore segment channel 1	9.03987	11.5994	0.359674
ENSG00000089057	SLC23A2	solute carrier family 23 (ascorbic acid transporter), member 2	7.46188	9.57411	0.3596
ENSG00000147687	TATDN1	TatD DNase domain containing 1	2.19334	2.81401	0.359503
ENSG00000174151	CYB561D1	cytochrome b561 family, member D1	2.01642	2.5869	0.359423
ENSG00000197971	MBP	myelin basic protein	11.3674	14.5804	0.35913
ENSG00000111897	SERINC1	serine incorporator 1	29.0209	37.2197	0.358976
ENSG00000102034	ELF4	E74-like factor 4 (ets domain transcription factor)	26.0681	33.4321	0.35895
ENSG00000217128	FNIP1	folliculin interacting protein 1	2.68266	3.43913	0.358379
ENSG00000108423	TUBD1	tubulin, delta 1	3.10346	3.97855	0.358363
ENSG00000165997	ARL5B	ADP-ribosylation factor-like 5B	2.36304	3.02911	0.35825
ENSG00000148814	LRRC27	leucine rich repeat containing 27	2.49798	3.20133	0.357913
ENSG00000124508	BTN2A2	butyrophilin, subfamily 2, member A2	2.52778	3.23904	0.357693
ENSG00000120802	TMPO	thymopoietin	27.1946	34.8441	0.357591
ENSG00000072415	MPP5	membrane protein, palmitoylated 5 (MAGUK p55 subfamily member 5)	1.57571	2.01893	0.35759
ENSG00000121297	TSHZ3	teashirt zinc finger homeobox 3	3.12018	3.99748	0.35746
ENSG00000145332	KLHL8	kelch-like family member 8	9.44204	12.0958	0.35733
ENSG00000034510	TMSB10	thymosin beta 10	1515.58	1940.98	0.356916
ENSG00000175115	PACS1	phosphofurin acidic cluster sorting protein 1	8.24847	10.5629	0.356803
ENSG00000131013	PPIL4	peptidylprolyl isomerase (cyclophilin)-like 4	8.37904	10.7294	0.356719
ENSG00000175893	ZDHHC21	zinc finger, DHHC-type containing 21	2.02207	2.58914	0.356641
ENSG00000184445	KNTC1	kinetochore associated 1	5.72539	7.33086	0.356609
ENSG00000153786	ZDHHC7	zinc finger, DHHC-type containing 7	15.8306	20.2694	0.356586
ENSG00000101608	MYL12A	myosin, light chain 12A, regulatory, non-sarcomeric	166.988	213.755	0.356217
ENSG00000107669	ATE1	arginyltransferase 1	3.09383	3.95938	0.355882
ENSG00000170293	CMTM8	CKLF-like MARVEL transmembrane domain containing 8	2.21851	2.83903	0.355805
ENSG00000105967	TFEC	transcription factor EC	3.91251	5.0059	0.355535
ENSG00000113638	TTC33	tetratricopeptide repeat domain 33	3.58843	4.59089	0.355423
ENSG00000132436	FIGNL1	fidgetin-like 1	6.52502	8.34511	0.354948
ENSG00000157613	CREB3L1	cAMP responsive element binding protein 3-like 1	2.44702	3.12948	0.3549
ENSG00000164219	PGGT1B	protein geranylgeranyltransferase type I, beta subunit	4.06364	5.19538	0.354454
ENSG00000150093	ITGB1	integrin, beta 1 (fibronectin receptor, beta polypeptide, antigen CD29 includes MDF2, MSK12)	52.4594	67.0576	0.354199
ENSG00000150712	MTMR12	myotubularin related protein 12	5.4978	7.02675	0.354003
ENSG00000186130	ZBTB6	zinc finger and BTB domain containing 6	1.80639	2.3086	0.353911
ENSG00000166881	NEMP1	transmembrane protein 194A	18.6212	23.7976	0.35387
ENSG00000156875	MFSD14A	hippocampus abundant transcript 1	11.6904	14.9396	0.353821
ENSG00000117643	MAN1C1	mannosidase, alpha, class 1C, member 1	4.42219	5.65073	0.353677
ENSG00000148484	RSU1	Ras suppressor protein 1	48.4019	61.8255	0.353139
ENSG00000105501	SIGLEC5	sialic acid binding Ig-like lectin 5	3.37117	4.30604	0.353114
ENSG00000129465	RIPK3	receptor-interacting serine-threonine kinase 3	4.19901	5.36327	0.353064
ENSG00000125772	GPCPD1	glycerophosphocholine phosphodiesterase GDE1 homolog (S. cerevisiae)	11.4374	14.6024	0.352442
ENSG00000146242	TPBG	trophoblast glycoprotein	3.65061	4.66077	0.352429
ENSG00000162222	TTC9C	tetratricopeptide repeat domain 9C	8.47911	10.8242	0.352278
ENSG00000138768	USO1	USO1 vesicle transport factor	14.9621	19.0989	0.352174
ENSG00000125629	INSIG2	insulin induced gene 2	5.3346	6.80705	0.351648
ENSG00000156968	MPV17L	MPV17 mitochondrial membrane protein-like	1.63959	2.09174	0.351374
ENSG00000122484	RPAP2	RNA polymerase II associated protein 2	6.92454	8.83343	0.351256
ENSG00000172794	RAB37	RAB37, member RAS oncogene family	17.2966	22.0608	0.350995
ENSG00000157240	FZD1	frizzled class receptor 1	3.85419	4.91571	0.350972
ENSG00000110911	SLC11A2	solute carrier family 11 (proton-coupled divalent metal ion transporter), member 2	5.55932	7.09019	0.350916
ENSG00000177842	ZNF620	zinc finger protein 620	2.01393	2.56828	0.350788
ENSG00000197694	SPTAN1	spectrin, alpha, non-erythrocytic 1	12.5041	15.9447	0.35068
ENSG00000173230	GOLGB1	golgin B1	3.3466	4.26649	0.350354
ENSG00000117289	TXNIP	thioredoxin interacting protein	61.8733	78.8748	0.350248
ENSG00000137040	RANBP6	RAN binding protein 6	6.49609	8.27931	0.349939
ENSG00000135365	PHF21A	PHD finger protein 21A	6.69304	8.52979	0.34985
ENSG00000153975	ZUFSP	zinc finger with UFM1-specific peptidase domain	5.99543	7.64063	0.34983
ENSG00000129071	MBD4	methyl-CpG binding domain protein 4	40.0295	50.9974	0.349363
ENSG00000119326	CTNNAL1	catenin (cadherin-associated protein), alpha-like 1	7.95829	10.1384	0.349294
ENSG00000072864	NDE1	nudE neurodevelopment protein 1	11.2832	14.3739	0.349276
ENSG00000148400	NOTCH1	notch 1	6.56086	8.356	0.348929
ENSG00000164430	MB21D1	Mab-21 domain containing 1	9.5796	12.1909	0.34777
ENSG00000172469	MANEA	mannosidase, endo-alpha	5.23846	6.66622	0.347727
ENSG00000167984	NLRC3	NLR family, CARD domain containing 3	3.42665	4.35928	0.347288
ENSG00000183060	LYSMD4	LysM, putative peptidoglycan-binding, domain containing 4	1.62097	2.06189	0.347103
ENSG00000176533	GNG7	guanine nucleotide binding protein (G protein), gamma 7	1.92795	2.4519	0.346832
ENSG00000138495	COX17	COX17 cytochrome c oxidase copper chaperone	12.4471	15.8265	0.346534
ENSG00000136100	VPS36	vacuolar protein sorting 36 homolog (S. cerevisiae)	9.21246	11.7136	0.346528
ENSG00000168944	CEP120	centrosomal protein 120kDa	4.73727	6.02033	0.345789
ENSG00000198561	CTNND1	catenin (cadherin-associated protein), delta 1	7.88069	10.0136	0.345574
ENSG00000100106	TRIOBP	TRIO and F-actin binding protein	17.5768	22.3315	0.345411
ENSG00000031691	CENPQ	centromere protein Q	9.32524	11.8471	0.345326
ENSG00000137513	NARS2	asparaginyl-tRNA synthetase 2, mitochondrial (putative)	4.10727	5.21769	0.345234
ENSG00000123684	LPGAT1	lysophosphatidylglycerol acyltransferase 1	5.15376	6.54574	0.34493
ENSG00000172795	DCP2	decapping mRNA 2	8.65836	10.9945	0.344623
ENSG00000102760	SUPT20H	suppressor of Ty 20 homolog (S. cerevisiae)	12.4434	15.8001	0.344548
ENSG00000151632	AKR1C2	aldo-keto reductase family 1, member C2	2.17068	2.75549	0.344162
ENSG00000077458	FAM76B	family with sequence similarity 76, member B	3.05313	3.87559	0.344126
ENSG00000203880	PCMTD2	protein-L-isoaspartate (D-aspartate) O-methyltransferase domain containing 2	4.50798	5.72207	0.344056
ENSG00000244242	IFITM10	interferon induced transmembrane protein 10	2.12803	2.7003	0.343605
ENSG00000100461	RBM23	RNA binding motif protein 23	26.3378	33.4113	0.343198
ENSG00000093167	LRRFIP2	leucine rich repeat (in FLII) interacting protein 2	8.99526	11.4101	0.34307
ENSG00000101004	NINL	ninein-like	3.87537	4.91488	0.342822
ENSG00000236287	ZBED5	zinc finger, BED-type containing 5	3.63945	4.61246	0.341813
ENSG00000122481	RWDD3	RWD domain containing 3	4.11866	5.21894	0.341583
ENSG00000153310	FAM49B	family with sequence similarity 49, member B	45.1747	57.2421	0.34156
ENSG00000100647	SUSD6	KIAA0247	3.8411	4.86629	0.341303
ENSG00000183853	KIRREL	kin of IRRE like (Drosophila)	2.10068	2.66135	0.341299
ENSG00000168078	PBK	PDZ binding kinase	16.3607	20.7254	0.341169
ENSG00000040341	STAU2	staufen double-stranded RNA binding protein 2	7.7234	9.78339	0.341099
ENSG00000119938	PPP1R3C	protein phosphatase 1, regulatory subunit 3C	1.77346	2.2463	0.340984
ENSG00000113504	SLC12A7	solute carrier family 12 (potassium/chloride transporter), member 7	6.76726	8.57041	0.340793
ENSG00000196684	HSH2D	hematopoietic SH2 domain containing	12.479	15.8007	0.340487
ENSG00000167315	ACAA2	acetyl-CoA acyltransferase 2	24.9333	31.5593	0.33999
ENSG00000138376	BARD1	BRCA1 associated RING domain 1	8.89593	11.2571	0.339613
ENSG00000118503	TNFAIP3	tumor necrosis factor, alpha-induced protein 3	2.28183	2.88689	0.339325
ENSG00000113368	LMNB1	lamin B1	194.948	246.559	0.338846
ENSG00000066322	ELOVL1	ELOVL fatty acid elongase 1	116.628	147.471	0.338515
ENSG00000127124	HIVEP3	human immunodeficiency virus type I enhancer binding protein 3	2.64148	3.33909	0.338106
ENSG00000140598	EFTUD1	elongation factor Tu GTP binding domain containing 1	2.36661	2.9914	0.338
ENSG00000108599	AKAP10	A kinase (PRKA) anchor protein 10	4.702	5.94187	0.337641
ENSG00000162490	GLTSCR1L	GLTSCR1-like	3.47248	4.388	0.337599
ENSG00000138443	ABI2	abl-interactor 2	16.8901	21.3366	0.337146
ENSG00000136161	RCBTB2	regulator of chromosome condensation (RCC1) and BTB (POZ) domain containing protein 2	4.6079	5.82015	0.336948
ENSG00000105397	TYK2	tyrosine kinase 2	19.9488	25.191	0.336603
ENSG00000171100	MTM1	myotubularin 1	7.36764	9.30236	0.336394
ENSG00000164104	HMGB2	high mobility group box 2	488.091	616.196	0.33624
ENSG00000136935	GOLGA1	golgin A1	2.11847	2.6739	0.335926
ENSG00000174799	CEP135	centrosomal protein 135kDa	2.01133	2.53855	0.335858
ENSG00000121621	KIF18A	kinesin family member 18A	2.47711	3.12524	0.33531
ENSG00000118600	TMEM5	transmembrane protein 5	5.36604	6.76995	0.335286
ENSG00000104763	ASAH1	N-acylsphingosine amidohydrolase (acid ceramidase) 1	13.9754	17.6291	0.335074
ENSG00000143384	MCL1	myeloid cell leukemia 1	65.8013	83.001	0.335012
ENSG00000119537	KDSR	3-ketodihydrosphingosine reductase	9.76864	12.3191	0.334666
ENSG00000101868	POLA1	polymerase (DNA directed), alpha 1, catalytic subunit	4.0111	5.05809	0.334596
ENSG00000076513	ANKRD13A	ankyrin repeat domain 13A	11.7431	14.8075	0.334524
ENSG00000103160	HSDL1	hydroxysteroid dehydrogenase like 1	4.15957	5.24438	0.33434
ENSG00000005238	FAM214B	family with sequence similarity 214, member B	2.04895	2.58268	0.333985
ENSG00000151332	MBIP	MAP3K12 binding inhibitory protein 1	5.2409	6.60598	0.33396
ENSG00000147416	ATP6V1B2	ATPase, H+ transporting, lysosomal 56/58kDa, V1 subunit B2	27.9508	35.2213	0.333558
ENSG00000084676	NCOA1	nuclear receptor coactivator 1	3.48042	4.38573	0.333553
ENSG00000167600	CYP2S1	cytochrome P450, family 2, subfamily S, polypeptide 1	9.36535	11.8	0.333383
ENSG00000184154	LRTOMT	leucine rich transmembrane and O-methyltransferase domain containing	1.75081	2.20586	0.333318
ENSG00000069329	VPS35	vacuolar protein sorting 35 homolog (S. cerevisiae)	20.4928	25.8109	0.332863
ENSG00000107443	CCNJ	cyclin J	3.49634	4.40271	0.332546
ENSG00000204070	SYS1	SYS1 Golgi-localized integral membrane protein homolog (S. cerevisiae)	20.2786	25.5344	0.332482
ENSG00000179344	HLA-DQB1	major histocompatibility complex, class II, DQ beta 1	18.8354	23.7132	0.33224
ENSG00000205208	C4orf46	chromosome 4 open reading frame 46	9.39744	11.8311	0.33224
ENSG00000131747	TOP2A	topoisomerase (DNA) II alpha 170kDa	106.928	134.618	0.332236
ENSG00000197782	ZNF780A	zinc finger protein 780A	2.08462	2.62433	0.332166
ENSG00000161835	GRASP	GRP1 (general receptor for phosphoinositides 1)-associated scaffold protein	1.96499	2.47303	0.331764
ENSG00000134294	SLC38A2	solute carrier family 38, member 2	50.6008	63.6551	0.331115
ENSG00000118263	KLF7	Kruppel-like factor 7 (ubiquitous)	2.52403	3.17497	0.331014
ENSG00000149557	FEZ1	fasciculation and elongation protein zeta 1 (zygin I)	22.8638	28.7583	0.33091
ENSG00000213639	PPP1CB	protein phosphatase 1, catalytic subunit, beta isozyme	21.5036	27.0432	0.330691
ENSG00000163625	WDFY3	WD repeat and FYVE domain containing 3	2.20592	2.7741	0.33064
ENSG00000146729	GBAS	glioblastoma amplified sequence	13.2847	16.7063	0.330628
ENSG00000174032	SLC25A30	solute carrier family 25, member 30	10.2839	12.9325	0.330615
ENSG00000163171	CDC42EP3	CDC42 effector protein (Rho GTPase binding) 3	8.9621	11.2679	0.330307
ENSG00000206527	HACD2	protein tyrosine phosphatase-like (proline instead of catalytic arginine), member b	4.8173	6.0553	0.329976
ENSG00000028203	VEZT	vezatin, adherens junctions transmembrane protein	4.28746	5.38832	0.329713
ENSG00000150782	IL18	interleukin 18 (interferon-gamma-inducing factor)	6.51877	8.18918	0.329121
ENSG00000114626	ABTB1	ankyrin repeat and BTB (POZ) domain containing 1	5.79864	7.28394	0.329004
ENSG00000155097	ATP6V1C1	ATPase, H+ transporting, lysosomal 42kDa, V1 subunit C1	10.2635	12.8916	0.328909
ENSG00000128408	RIBC2	RIB43A domain with coiled-coils 2	3.17507	3.98756	0.328716
ENSG00000178188	SH2B1	SH2B adaptor protein 1	10.2528	12.8735	0.328389
ENSG00000163536	SERPINI1	serpin peptidase inhibitor, clade I (neuroserpin), member 1	2.90668	3.64939	0.328282
ENSG00000144228	SPOPL	speckle-type POZ protein-like	3.84078	4.82209	0.328257
ENSG00000145349	CAMK2D	calcium/calmodulin-dependent protein kinase II delta	3.40244	4.27165	0.328223
ENSG00000085224	ATRX	alpha thalassemia/mental retardation syndrome X-linked	1.61563	2.02831	0.328183
ENSG00000163961	RNF168	ring finger protein 168, E3 ubiquitin protein ligase	4.47541	5.61799	0.328035
ENSG00000072364	AFF4	AF4/FMR2 family, member 4	3.99908	5.01995	0.328006
ENSG00000124762	CDKN1A	cyclin-dependent kinase inhibitor 1A (p21, Cip1)	62.2026	78.0629	0.327662
ENSG00000187239	FNBP1	formin binding protein 1	14.3934	18.0604	0.327422
ENSG00000164754	RAD21	RAD21 homolog (S. pombe)	43.729	54.8591	0.32714
ENSG00000107672	NSMCE4A	non-SMC element 4 homolog A (S. cerevisiae)	10.911	13.6875	0.327075
ENSG00000164332	UBLCP1	ubiquitin-like domain containing CTD phosphatase 1	7.695	9.65238	0.326962
ENSG00000136205	TNS3	tensin 3	9.83619	12.3374	0.326871
ENSG00000103042	SLC38A7	solute carrier family 38, member 7	2.4962	3.12986	0.326365
ENSG00000133111	RFXAP	regulatory factor X-associated protein	2.44723	3.06839	0.326332
ENSG00000166478	ZNF143	zinc finger protein 143	6.19045	7.76157	0.326305
ENSG00000115825	PRKD3	protein kinase D3	8.54507	10.7118	0.326043
ENSG00000186104	CYP2R1	cytochrome P450, family 2, subfamily R, polypeptide 1	1.69556	2.12511	0.325776
ENSG00000205086	KATNBL1	katanin p80 subunit B-like 1	3.18995	3.9976	0.325603
ENSG00000136193	SCRN1	secernin 1	3.78895	4.74768	0.325425
ENSG00000172409	CLP1	cleavage and polyadenylation factor I subunit 1	11.683	14.637	0.325215
ENSG00000159873	CCDC117	coiled-coil domain containing 117	5.1994	6.51367	0.325124
ENSG00000141682	PMAIP1	phorbol-12-myristate-13-acetate-induced protein 1	7.13659	8.93985	0.325016
ENSG00000170456	DENND5B	DENN/MADD domain containing 5B	2.22534	2.78751	0.324953
ENSG00000174695	TMEM167A	transmembrane protein 167A	26.0008	32.5643	0.324734
ENSG00000033170	FUT8	fucosyltransferase 8 (alpha (1,6) fucosyltransferase)	7.61817	9.53669	0.324045
ENSG00000170581	STAT2	signal transducer and activator of transcription 2, 113kDa	7.83346	9.80574	0.323977
ENSG00000114331	ACAP2	ArfGAP with coiled-coil, ankyrin repeat and PH domains 2	6.514	8.15374	0.323917
ENSG00000001084	GCLC	glutamate-cysteine ligase, catalytic subunit	6.25603	7.82963	0.323696
ENSG00000154760	SLFN13	schlafen family member 13	9.32505	11.6679	0.323359
ENSG00000085662	AKR1B1	aldo-keto reductase family 1, member B1 (aldose reductase)	101.71	127.231	0.322987
ENSG00000162711	NLRP3	NLR family, pyrin domain containing 3	38.0149	47.5533	0.322982
ENSG00000158402	CDC25C	cell division cycle 25C	6.21882	7.77896	0.322937
ENSG00000124831	LRRFIP1	leucine rich repeat (in FLII) interacting protein 1	16.9135	21.1518	0.3226
ENSG00000164654	MIOS	missing oocyte, meiosis regulator, homolog (Drosophila)	5.40066	6.75369	0.322542
ENSG00000196712	NF1	neurofibromin 1	5.42905	6.78804	0.322296
ENSG00000177565	TBL1XR1	transducin (beta)-like 1 X-linked receptor 1	20.7517	25.9444	0.322196
ENSG00000140044	JDP2	Jun dimerization protein 2	16.7137	20.8907	0.32183
ENSG00000065243	PKN2	protein kinase N2	3.78185	4.72668	0.321733
ENSG00000198648	STK39	serine threonine kinase 39	6.07001	7.58496	0.321443
ENSG00000129675	ARHGEF6	Rac/Cdc42 guanine nucleotide exchange factor (GEF) 6	15.8144	19.7549	0.320975
ENSG00000198270	TMEM116	transmembrane protein 116	3.33418	4.16486	0.320933
ENSG00000110011	DNAJC4	DnaJ (Hsp40) homolog, subfamily C, member 4	13.926	17.3936	0.32078
ENSG00000136158	SPRY2	sprouty homolog 2 (Drosophila)	27.2705	34.0601	0.320743
ENSG00000114166	KAT2B	K(lysine) acetyltransferase 2B	3.18164	3.97361	0.320679
ENSG00000158457	TSPAN33	tetraspanin 33	6.06261	7.57027	0.320405
ENSG00000107789	MINPP1	multiple inositol-polyphosphate phosphatase 1	9.017	11.2578	0.32021
ENSG00000164751	PEX2	peroxisomal biogenesis factor 2	6.4813	8.09146	0.320118
ENSG00000099968	BCL2L13	BCL2-like 13 (apoptosis facilitator)	19.7381	24.6353	0.319741
ENSG00000114125	RNF7	ring finger protein 7	27.4101	34.2093	0.319682
ENSG00000105122	RASAL3	RAS protein activator like 3	7.09569	8.85482	0.31952
ENSG00000184007	PTP4A2	protein tyrosine phosphatase type IVA, member 2	29.7669	37.1433	0.319391
ENSG00000137841	PLCB2	phospholipase C, beta 2	14.6266	18.2494	0.319257
ENSG00000125945	ZNF436	zinc finger protein 436	1.76486	2.20181	0.319136
ENSG00000064012	CASP8	caspase 8, apoptosis-related cysteine peptidase	14.411	17.9762	0.318918
ENSG00000256771	ZNF253	zinc finger protein 253	4.05959	5.06273	0.318582
ENSG00000072401	UBE2D1	ubiquitin-conjugating enzyme E2D 1	3.79368	4.73091	0.31852
ENSG00000185482	STAC3	SH3 and cysteine rich domain 3	20.9686	26.1485	0.318498
ENSG00000127603	MACF1	microtubule-actin crosslinking factor 1	3.08066	3.84115	0.318301
ENSG00000187109	NAP1L1	nucleosome assembly protein 1-like 1	112.798	140.64	0.318262
ENSG00000115239	ASB3	ankyrin repeat and SOCS box containing 3	3.86275	4.81611	0.318241
ENSG00000104689	TNFRSF10A	tumor necrosis factor receptor superfamily, member 10a	5.34063	6.65686	0.317832
ENSG00000163686	ABHD6	abhydrolase domain containing 6	3.1446	3.91902	0.317619
ENSG00000035687	ADSS	adenylosuccinate synthase	19.8018	24.6774	0.31756
ENSG00000137145	DENND4C	DENN/MADD domain containing 4C	2.48186	3.09287	0.317526
ENSG00000243646	IL10RB	interleukin 10 receptor, beta	69.3254	86.3907	0.317493
ENSG00000119397	CNTRL	centriolin	7.29657	9.08889	0.316884
ENSG00000254667	CTSV	cathepsin V	4.56503	5.68525	0.3166
ENSG00000197771	MCMBP	minichromosome maintenance complex binding protein	31.1451	38.7848	0.316487
ENSG00000118507	AKAP7	A kinase (PRKA) anchor protein 7	1.86387	2.32042	0.316085
ENSG00000187231	SESTD1	SEC14 and spectrin domains 1	4.15758	5.17491	0.315792
ENSG00000117036	ETV3	ets variant 3	3.18542	3.96443	0.31563
ENSG00000157036	EXOG	endo/exonuclease (5'-3'), endonuclease G-like	2.9437	3.66351	0.315596
ENSG00000189376	C8orf76	chromosome 8 open reading frame 76	6.56555	8.17054	0.315516
ENSG00000138802	SEC24B	SEC24 family member B	6.26723	7.79804	0.315284
ENSG00000162722	TRIM58	tripartite motif containing 58	6.6134	8.22625	0.314844
ENSG00000074603	DPP8	dipeptidyl-peptidase 8	6.52775	8.11854	0.314635
ENSG00000164309	CMYA5	cardiomyopathy associated 5	1.92408	2.39275	0.314498
ENSG00000152056	AP1S3	adaptor-related protein complex 1, sigma 3 subunit	2.41485	3.00298	0.314461
ENSG00000134324	LPIN1	lipin 1	1.62346	2.01882	0.314437
ENSG00000105829	BET1	Bet1 golgi vesicular membrane trafficking protein	2.90921	3.61731	0.314291
ENSG00000140332	TLE3	transducin-like enhancer of split 3	24.6843	30.6914	0.314239
ENSG00000054267	ARID4B	AT rich interactive domain 4B (RBP1-like)	7.63628	9.49407	0.314156
ENSG00000198301	SDAD1	SDA1 domain containing 1	8.42746	10.4753	0.313819
ENSG00000139223	ANP32D	acidic (leucine-rich) nuclear phosphoprotein 32 family, member D	4.7472	5.90026	0.313703
ENSG00000250254	PTTG2	pituitary tumor-transforming 2	7.37018	9.15957	0.31358
ENSG00000205765	C5orf51	chromosome 5 open reading frame 51	2.73084	3.39345	0.313404
ENSG00000137812	CASC5	cancer susceptibility candidate 5	3.6291	4.50776	0.312801
ENSG00000117461	PIK3R3	phosphoinositide-3-kinase, regulatory subunit 3 (gamma)	1.67993	2.08665	0.312787
ENSG00000120647	CCDC77	coiled-coil domain containing 77	6.62917	8.23257	0.312514
ENSG00000114268	PFKFB4	6-phosphofructo-2-kinase/fructose-2,6-biphosphatase 4	4.55934	5.66054	0.312113
ENSG00000160294	MCM3AP	minichromosome maintenance complex component 3 associated protein	12.1571	15.0902	0.311816
ENSG00000026508	CD44	CD44 molecule (Indian blood group)	23.5004	29.1666	0.311629
ENSG00000214097	MYCL	v-myc avian myelocytomatosis viral oncogene lung carcinoma derived homolog	3.43426	4.26226	0.311617
ENSG00000163053	SLC16A14	solute carrier family 16, member 14	6.37564	7.9105	0.3112
ENSG00000185404	SP140L	SP140 nuclear body protein-like	3.81004	4.72718	0.311172
ENSG00000154889	MPPE1	metallophosphoesterase 1	4.68653	5.81382	0.310967
ENSG00000121578	B4GALT4	UDP-Gal:betaGlcNAc beta 1,4- galactosyltransferase, polypeptide 4	4.37537	5.42713	0.310787
ENSG00000177054	ZDHHC13	zinc finger, DHHC-type containing 13	3.73574	4.63359	0.310733
ENSG00000163866	C2CD5	C2 calcium-dependent domain containing 5	5.51392	6.83864	0.310631
ENSG00000142657	PGD	phosphogluconate dehydrogenase	219.687	272.43	0.310434
ENSG00000108406	DHX40	DEAH (Asp-Glu-Ala-His) box polypeptide 40	9.12946	11.3152	0.309657
ENSG00000049449	RCN1	reticulocalbin 1, EF-hand calcium binding domain	8.03302	9.9543	0.309379
ENSG00000101255	TRIB3	tribbles pseudokinase 3	51.7102	64.0715	0.309233
ENSG00000114978	MOB1A	MOB kinase activator 1A	17.1392	21.2343	0.309092
ENSG00000135314	KHDC1	KH homology domain containing 1	3.07453	3.80908	0.309075
ENSG00000134318	ROCK2	Rho-associated, coiled-coil containing protein kinase 2	3.21497	3.98257	0.308894
ENSG00000062716	VMP1	vacuole membrane protein 1	24.0748	29.8193	0.30872
ENSG00000112561	TFEB	transcription factor EB	9.56705	11.8449	0.30812
ENSG00000067955	CBFB	core-binding factor, beta subunit	38.1644	47.2509	0.308116
ENSG00000124191	TOX2	TOX high mobility group box family member 2	10.4558	12.9449	0.308073
ENSG00000213015	ZNF580	zinc finger protein 580	10.0444	12.4351	0.308016
ENSG00000184730	APOBR	apolipoprotein B receptor	13.0417	16.1436	0.307831
ENSG00000163660	CCNL1	cyclin L1	12.2408	15.1503	0.30765
ENSG00000162852	CNST	consortin, connexin sorting protein	5.70828	7.05918	0.306443
ENSG00000138386	NAB1	NGFI-A binding protein 1 (EGR1 binding protein 1)	6.2738	7.7562	0.30601
ENSG00000104863	LIN7B	lin-7 homolog B (C. elegans)	1.67393	2.06936	0.305949
ENSG00000143324	XPR1	xenotropic and polytropic retrovirus receptor 1	6.29205	7.77786	0.305844
ENSG00000165304	MELK	maternal embryonic leucine zipper kinase	16.7528	20.7047	0.305557
ENSG00000163681	SLMAP	sarcolemma associated protein	9.26796	11.4535	0.305468
ENSG00000119906	SLF2	family with sequence similarity 178, member A	4.27447	5.28233	0.305428
ENSG00000169062	UPF3A	UPF3 regulator of nonsense transcripts homolog A (yeast)	5.6435	6.97393	0.305382
ENSG00000006530	AGK	acylglycerol kinase	5.15094	6.3651	0.305348
ENSG00000196950	SLC39A10	solute carrier family 39 (zinc transporter), member 10	7.86666	9.72037	0.30526
ENSG00000256394	SMIM19	small integral membrane protein 19	10.7123	13.2344	0.305026
ENSG00000153130	SCOC	short coiled-coil protein	9.32633	11.5215	0.304943
ENSG00000137275	RIPK1	receptor (TNFRSF)-interacting serine-threonine kinase 1	6.50663	8.03787	0.304903
ENSG00000135503	ACVR1B	activin A receptor, type IB	11.8287	14.6111	0.304774
ENSG00000168575	SLC20A2	solute carrier family 20 (phosphate transporter), member 2	6.78625	8.38214	0.304703
ENSG00000259574	FAM221A	family with sequence similarity 221, member A	2.52886	3.12355	0.304701
ENSG00000197746	PSAP	prosaposin	373.525	461.285	0.304452
ENSG00000024862	CCDC28A	coiled-coil domain containing 28A	10.4402	12.8917	0.304293
ENSG00000196470	SIAH1	siah E3 ubiquitin protein ligase 1	4.07827	5.03563	0.304214
ENSG00000117791	MARC2	mitochondrial amidoxime reducing component 2	1.73034	2.13578	0.303709
ENSG00000081237	PTPRC	protein tyrosine phosphatase, receptor type, C	15.3531	18.9499	0.303655
ENSG00000174579	MSL2	male-specific lethal 2 homolog (Drosophila)	11.5691	14.2791	0.303625
ENSG00000172081	MOB3A	MOB kinase activator 3A	28.117	34.7023	0.303588
ENSG00000203951	AAED1	AhpC/TSA antioxidant enzyme domain containing 1	4.7578	5.87102	0.303317
ENSG00000140968	IRF8	interferon regulatory factor 8	61.9334	76.4008	0.30287
ENSG00000178935	ZNF552	zinc finger protein 552	1.70754	2.10628	0.302782
ENSG00000066027	PPP2R5A	protein phosphatase 2, regulatory subunit B', alpha	7.76742	9.5776	0.302229
ENSG00000136807	CDK9	cyclin-dependent kinase 9	28.2133	34.7852	0.302096
ENSG00000088448	ANKRD10	ankyrin repeat domain 10	10.4774	12.9169	0.301983
ENSG00000057935	MTA3	metastasis associated 1 family, member 3	5.82981	7.18681	0.301903
ENSG00000170525	PFKFB3	6-phosphofructo-2-kinase/fructose-2,6-biphosphatase 3	24.1548	29.7728	0.301686
ENSG00000140939	NOL3	nucleolar protein 3 (apoptosis repressor with CARD domain)	1.984	2.44535	0.301629
ENSG00000187676	B3GLCT	beta 1,3-galactosyltransferase-like	3.29341	4.05885	0.301485
ENSG00000189369	GSPT2	G1 to S phase transition 2	6.43674	7.93242	0.301431
ENSG00000119242	CCDC92	coiled-coil domain containing 92	9.01793	11.1131	0.301391
ENSG00000198677	TTC37	tetratricopeptide repeat domain 37	6.43077	7.92379	0.3012
ENSG00000003400	CASP10	caspase 10, apoptosis-related cysteine peptidase	4.14632	5.10853	0.301077
ENSG00000135776	ABCB10	ATP-binding cassette, sub-family B (MDR/TAP), member 10	12.2533	15.094	0.300803
ENSG00000164031	DNAJB14	DnaJ (Hsp40) homolog, subfamily B, member 14	2.88084	3.54867	0.300785
ENSG00000122644	ARL4A	ADP-ribosylation factor-like 4A	4.72204	5.81527	0.300437
ENSG00000025708	TYMP	thymidine phosphorylase	9.35356	11.5179	0.300284
ENSG00000175215	CTDSP2	CTD (carboxy-terminal domain, RNA polymerase II, polypeptide A) small phosphatase 2	47.1177	58.0121	0.300085
ENSG00000102384	CENPI	centromere protein I	2.36035	2.9059	0.299985
ENSG00000254588	EMC2	ER membrane protein complex subunit 2	7.36822	9.07078	0.299911
ENSG00000167216	KATNAL2	katanin p60 subunit A-like 2	2.93166	3.60849	0.299676
ENSG00000154016	GRAP	GRB2-related adaptor protein	2.13792	2.6312	0.299515
ENSG00000135837	CEP350	centrosomal protein 350kDa	4.32872	5.32747	0.299512
ENSG00000214013	GANC	glucosidase, alpha; neutral C	5.64648	6.94777	0.299199
ENSG00000164073	MFSD8	major facilitator superfamily domain containing 8	2.2871	2.81404	0.299122
ENSG00000155827	RNF20	ring finger protein 20, E3 ubiquitin protein ligase	7.89593	9.71436	0.29901
ENSG00000136514	RTP4	receptor (chemosensory) transporter protein 4	2.03451	2.50273	0.298819
ENSG00000049541	RFC2	replication factor C (activator 1) 2, 40kDa	72.022	88.5924	0.298744
ENSG00000176148	TCP11L1	t-complex 11, testis-specific-like 1	1.85774	2.28512	0.298724
ENSG00000111052	LIN7A	lin-7 homolog A (C. elegans)	12.0853	14.8633	0.298511
ENSG00000100731	PCNX	pecanex homolog (Drosophila)	8.81718	10.8435	0.298439
ENSG00000122642	FKBP9	FK506 binding protein 9, 63 kDa	12.0889	14.8629	0.298038
ENSG00000198722	UNC13B	unc-13 homolog B (C. elegans)	2.62231	3.22391	0.297974
ENSG00000255112	CHMP1B	charged multivesicular body protein 1B	7.2334	8.89245	0.297906
ENSG00000117650	NEK2	NIMA-related kinase 2	11.4372	14.059	0.297755
ENSG00000170145	SIK2	salt-inducible kinase 2	4.51758	5.55308	0.297737
ENSG00000143924	EML4	echinoderm microtubule associated protein like 4	4.73655	5.82145	0.297543
ENSG00000155380	SLC16A1	solute carrier family 16 (monocarboxylate transporter), member 1	21.2159	26.0726	0.297388
ENSG00000082805	ERC1	ELKS/RAB6-interacting/CAST family member 1	2.32566	2.85789	0.297312
ENSG00000165138	ANKS6	ankyrin repeat and sterile alpha motif domain containing 6	3.07105	3.77343	0.297144
ENSG00000126106	TMEM53	transmembrane protein 53	4.63481	5.69357	0.296825
ENSG00000188021	UBQLN2	ubiquilin 2	6.9357	8.51995	0.296804
ENSG00000129484	PARP2	poly (ADP-ribose) polymerase 2	14.1763	17.4142	0.296779
ENSG00000117020	AKT3	v-akt murine thymoma viral oncogene homolog 3	5.44426	6.68746	0.296721
ENSG00000163113	OTUD7B	OTU deubiquitinase 7B	2.22068	2.72765	0.296659
ENSG00000154359	LONRF1	LON peptidase N-terminal domain and ring finger 1	3.63766	4.46747	0.296446
ENSG00000162636	FAM102B	family with sequence similarity 102, member B	7.9204	9.72432	0.296023
ENSG00000175691	ZNF77	zinc finger protein 77	2.56392	3.14779	0.295991
ENSG00000058668	ATP2B4	ATPase, Ca++ transporting, plasma membrane 4	11.9218	14.6365	0.295968
ENSG00000244754	N4BP2L2	NEDD4 binding protein 2-like 2	11.535	14.1611	0.295924
ENSG00000125779	PANK2	pantothenate kinase 2	12.4883	15.324	0.295215
ENSG00000140931	CMTM3	CKLF-like MARVEL transmembrane domain containing 3	33.4108	40.9973	0.295212
ENSG00000100373	UPK3A	uroplakin 3A	2.75785	3.38406	0.295211
ENSG00000111674	ENO2	enolase 2 (gamma, neuronal)	6.32063	7.7557	0.29519
ENSG00000154380	ENAH	enabled homolog (Drosophila)	5.00186	6.13639	0.294925
ENSG00000089818	NECAP1	NECAP endocytosis associated 1	4.10644	5.03764	0.294859
ENSG00000033178	UBA6	ubiquitin-like modifier activating enzyme 6	8.27212	10.146	0.294585
ENSG00000107372	ZFAND5	zinc finger, AN1-type domain 5	12.8766	15.7933	0.294565
ENSG00000038219	AGO4	argonaute RISC catalytic component 4	11.1323	13.6505	0.294204
ENSG00000133657	ATP13A3	ATPase type 13A3	19.5455	23.9649	0.294087
ENSG00000065989	PDE4A	phosphodiesterase 4A, cAMP-specific	5.26125	6.45071	0.294055
ENSG00000171295	ZNF440	zinc finger protein 440	1.80896	2.21788	0.294025
ENSG00000112305	SMAP1	small ArfGAP 1	9.11692	11.1773	0.293956
ENSG00000253350	ZBTB14	zinc finger and BTB domain containing 14	3.92892	4.81644	0.293833
ENSG00000138190	EXOC6	exocyst complex component 6	4.76741	5.84271	0.29343
ENSG00000180061	TMEM150B	transmembrane protein 150B	4.02126	4.92771	0.29327
ENSG00000011295	TTC19	tetratricopeptide repeat domain 19	6.64925	8.14523	0.292762
ENSG00000172845	SP3	Sp3 transcription factor	18.3431	22.4623	0.292272
ENSG00000177576	C18orf32	chromosome 18 open reading frame 32	9.81761	12.0218	0.29221
ENSG00000111450	STX2	syntaxin 2	2.34366	2.86927	0.291917
ENSG00000204604	ZNF468	zinc finger protein 468	3.19812	3.91466	0.291659
ENSG00000126777	KTN1	kinectin 1 (kinesin receptor)	21.7224	26.5867	0.29152
ENSG00000183665	TRMT12	tRNA methyltransferase 12 homolog (S. cerevisiae)	2.56278	3.13646	0.291427
ENSG00000159314	ARHGAP27	Rho GTPase activating protein 27	14.6175	17.8889	0.291364
ENSG00000095015	MAP3K1	mitogen-activated protein kinase kinase kinase 1, E3 ubiquitin protein ligase	8.92584	10.9233	0.291346
ENSG00000128590	DNAJB9	DnaJ (Hsp40) homolog, subfamily B, member 9	2.15975	2.64304	0.291338
ENSG00000177683	THAP5	THAP domain containing 5	1.94238	2.37692	0.291262
ENSG00000141642	ELAC1	elaC ribonuclease Z 1	4.39673	5.37926	0.290975
ENSG00000137876	RSL24D1	ribosomal L24 domain containing 1	7.787	9.52658	0.290891
ENSG00000013583	HEBP1	heme binding protein 1	9.6356	11.7873	0.290782
ENSG00000189362	NEMP2	transmembrane protein 194B	5.45977	6.67683	0.290322
ENSG00000138346	DNA2	DNA replication helicase/nuclease 2	7.22173	8.83149	0.290313
ENSG00000114770	ABCC5	ATP-binding cassette, sub-family C (CFTR/MRP), member 5	3.8861	4.7522	0.290272
ENSG00000068366	ACSL4	acyl-CoA synthetase long-chain family member 4	7.35473	8.99344	0.2902
ENSG00000188315	C3orf62	chromosome 3 open reading frame 62	3.42939	4.19296	0.290017
ENSG00000043093	DCUN1D1	DCN1, defective in cullin neddylation 1, domain containing 1	11.3647	13.8949	0.29
ENSG00000120306	NT5C3B	5'-nucleotidase, cytosolic IIIB	25.9927	31.7786	0.28995
ENSG00000177663	IL17RA	interleukin 17 receptor A	52.1092	63.6996	0.289747
ENSG00000023697	DERA	deoxyribose-phosphate aldolase (putative)	19.8922	24.3166	0.289736
ENSG00000116266	STXBP3	syntaxin binding protein 3	9.06466	11.0797	0.289589
ENSG00000198265	HELZ	helicase with zinc finger	5.57952	6.81965	0.289557
ENSG00000173905	GOLIM4	golgi integral membrane protein 4	15.0396	18.3818	0.289511
ENSG00000165102	HGSNAT	heparan-alpha-glucosaminide N-acetyltransferase	5.83333	7.12849	0.289277
ENSG00000108515	ENO3	enolase 3 (beta, muscle)	2.55267	3.11892	0.289041
ENSG00000070831	CDC42	cell division cycle 42	46.8199	57.2018	0.288941
ENSG00000132530	XAF1	XIAP associated factor 1	5.49078	6.70825	0.288924
ENSG00000198160	MIER1	mesoderm induction early response 1, transcriptional regulator	7.02404	8.58123	0.288883
ENSG00000182534	MXRA7	matrix-remodelling associated 7	5.55506	6.78519	0.288587
ENSG00000197249	SERPINA1	serpin peptidase inhibitor, clade A (alpha-1 antiproteinase, antitrypsin), member 1	2.06798	2.52566	0.288438
ENSG00000134717	BTF3L4	basic transcription factor 3-like 4	7.64469	9.33532	0.288242
ENSG00000121481	RNF2	ring finger protein 2	6.18122	7.54792	0.288186
ENSG00000092108	SCFD1	sec1 family domain containing 1	10.6262	12.9728	0.287872
ENSG00000164144	ARFIP1	ADP-ribosylation factor interacting protein 1	5.68593	6.941	0.287747
ENSG00000133103	COG6	component of oligomeric golgi complex 6	3.84936	4.69883	0.287682
ENSG00000198162	MAN1A2	mannosidase, alpha, class 1A, member 2	4.14611	5.061	0.287666
ENSG00000089050	RBBP9	retinoblastoma binding protein 9	3.90032	4.7604	0.287487
ENSG00000170631	ZNF16	zinc finger protein 16	2.16902	2.6473	0.287482
ENSG00000141401	IMPA2	inositol(myo)-1(or 4)-monophosphatase 2	29.7233	36.2588	0.286738
ENSG00000163807	KIAA1143	KIAA1143	3.46378	4.22536	0.286727
ENSG00000237651	C2orf74	chromosome 2 open reading frame 74	7.38407	9.00533	0.286363
ENSG00000239305	RNF103	ring finger protein 103	1.96069	2.39115	0.286343
ENSG00000065457	ADAT1	adenosine deaminase, tRNA-specific 1	5.07894	6.19127	0.285707
ENSG00000116918	TSNAX	translin-associated factor X	25.4699	31.0409	0.285376
ENSG00000157625	TAB3	TGF-beta activated kinase 1/MAP3K7 binding protein 3	1.68237	2.0501	0.285204
ENSG00000213853	EMP2	epithelial membrane protein 2	3.1343	3.81934	0.285178
ENSG00000110172	CHORDC1	cysteine and histidine-rich domain (CHORD) containing 1	3.93846	4.79908	0.285124
ENSG00000164543	STK17A	serine/threonine kinase 17a	4.20608	5.12453	0.284944
ENSG00000152240	HAUS1	HAUS augmin-like complex, subunit 1	15.8291	19.2835	0.284795
ENSG00000139826	ABHD13	abhydrolase domain containing 13	2.18346	2.65951	0.284545
ENSG00000125810	CD93	CD93 molecule	26.514	32.2942	0.284524
ENSG00000087253	LPCAT2	lysophosphatidylcholine acyltransferase 2	10.7269	13.0651	0.284482
ENSG00000065970	FOXJ2	forkhead box J2	4.75952	5.79643	0.284349
ENSG00000090686	USP48	ubiquitin specific peptidase 48	20.3996	24.8429	0.28429
ENSG00000163931	TKT	transketolase	326.934	398.119	0.284198
ENSG00000082213	C5orf22	chromosome 5 open reading frame 22	12.2106	14.8691	0.284182
ENSG00000176871	WSB2	WD repeat and SOCS box containing 2	23.8301	29.0182	0.284174
ENSG00000169410	PTPN9	protein tyrosine phosphatase, non-receptor type 9	21.0449	25.625	0.284077
ENSG00000066557	LRRC40	leucine rich repeat containing 40	7.20573	8.77332	0.283978
ENSG00000118418	HMGN3	high mobility group nucleosomal binding domain 3	119.365	145.321	0.28387
ENSG00000184635	ZNF93	zinc finger protein 93	7.0537	8.58738	0.283836
ENSG00000101596	SMCHD1	structural maintenance of chromosomes flexible hinge domain containing 1	9.80835	11.9402	0.283748
ENSG00000066739	ATG2B	autophagy related 2B	1.73831	2.11589	0.28358
ENSG00000137710	RDX	radixin	6.16459	7.5031	0.283482
ENSG00000134247	PTGFRN	prostaglandin F2 receptor inhibitor	8.10999	9.87011	0.283366
ENSG00000184205	TSPYL2	TSPY-like 2	1.98264	2.41248	0.283096
ENSG00000163904	SENP2	SUMO1/sentrin/SMT3 specific peptidase 2	11.4318	13.9088	0.282936
ENSG00000168404	MLKL	mixed lineage kinase domain-like	7.64563	9.29765	0.28223
ENSG00000215114	UBXN2B	UBX domain protein 2B	3.53523	4.29898	0.282191
ENSG00000085491	SLC25A24	solute carrier family 25 (mitochondrial carrier; phosphate carrier), member 24	7.53622	9.16385	0.282112
ENSG00000135535	CD164	CD164 molecule, sialomucin	90.3598	109.851	0.281793
ENSG00000131263	RLIM	ring finger protein, LIM domain interacting	4.41742	5.36936	0.281546
ENSG00000115425	PECR	peroxisomal trans-2-enoyl-CoA reductase	9.61273	11.6839	0.281505
ENSG00000109805	NCAPG	non-SMC condensin I complex, subunit G	19.7162	23.9608	0.281296
ENSG00000155099	TMEM55A	transmembrane protein 55A	7.3152	8.88961	0.281222
ENSG00000156162	DPY19L4	dpy-19-like 4 (C. elegans)	2.99642	3.63954	0.280516
ENSG00000137770	CTDSPL2	CTD (carboxy-terminal domain, RNA polymerase II, polypeptide A) small phosphatase like 2	12.3372	14.9838	0.280396
ENSG00000124370	MCEE	methylmalonyl CoA epimerase	1.90014	2.3061	0.279353
ENSG00000117748	RPA2	replication protein A2, 32kDa	52.4213	63.6187	0.279298
ENSG00000170464	DNAJC18	DnaJ (Hsp40) homolog, subfamily C, member 18	2.22775	2.70336	0.279161
ENSG00000144736	SHQ1	SHQ1, H/ACA ribonucleoprotein assembly factor	6.92174	8.39841	0.278981
ENSG00000143633	C1orf131	chromosome 1 open reading frame 131	7.64267	9.27096	0.278643
ENSG00000112365	ZBTB24	zinc finger and BTB domain containing 24	4.80276	5.82517	0.278435
ENSG00000164190	NIPBL	Nipped-B homolog (Drosophila)	6.04888	7.33561	0.278249
ENSG00000133703	KRAS	Kirsten rat sarcoma viral oncogene homolog	4.30588	5.2217	0.27821
ENSG00000142599	RERE	arginine-glutamic acid dipeptide (RE) repeats	2.78193	3.37335	0.278096
ENSG00000167380	ZNF226	zinc finger protein 226	3.49357	4.23616	0.278056
ENSG00000153048	CARHSP1	calcium regulated heat stable protein 1, 24kDa	72.6665	88.1113	0.278036
ENSG00000188243	COMMD6	COMM domain containing 6	41.7698	50.6472	0.278023
ENSG00000100473	COCH	cochlin	31.7125	38.4499	0.277928
ENSG00000198633	ZNF534	zinc finger protein 534	2.90981	3.52723	0.277609
ENSG00000102554	KLF5	Kruppel-like factor 5 (intestinal)	2.03181	2.46264	0.277439
ENSG00000100532	CGRRF1	cell growth regulator with ring finger domain 1	2.97886	3.61034	0.277373
ENSG00000164284	GRPEL2	GrpE-like 2, mitochondrial (E. coli)	5.57818	6.7579	0.27678
ENSG00000138794	CASP6	caspase 6, apoptosis-related cysteine peptidase	6.11277	7.40483	0.27664
ENSG00000068489	PRR11	proline rich 11	38.3007	46.3915	0.276488
ENSG00000077147	TM9SF3	transmembrane 9 superfamily member 3	20.5067	24.8361	0.276341
ENSG00000198146	ZNF770	zinc finger protein 770	6.29101	7.61849	0.276213
ENSG00000120833	SOCS2	suppressor of cytokine signaling 2	26.8987	32.5707	0.276036
ENSG00000176018	LYSMD3	LysM, putative peptidoglycan-binding, domain containing 3	2.99171	3.62208	0.275849
ENSG00000089195	TRMT6	tRNA methyltransferase 6 homolog (S. cerevisiae)	14.6055	17.6795	0.275557
ENSG00000148773	MKI67	marker of proliferation Ki-67	23.3175	28.2221	0.275411
ENSG00000164088	PPM1M	protein phosphatase, Mg2+/Mn2+ dependent, 1M	9.33661	11.3	0.27535
ENSG00000104375	STK3	serine/threonine kinase 3	2.32757	2.81697	0.27532
ENSG00000156642	NPTN	neuroplastin	61.4302	74.3454	0.275296
ENSG00000092036	HAUS4	HAUS augmin-like complex, subunit 4	22.5899	27.3378	0.275223
ENSG00000163125	RPRD2	regulation of nuclear pre-mRNA domain containing 2	14.1186	17.0855	0.275175
ENSG00000015133	CCDC88C	coiled-coil domain containing 88C	7.34454	8.88703	0.275027
ENSG00000168710	AHCYL1	adenosylhomocysteinase-like 1	38.3098	46.351	0.274887
ENSG00000021826	CPS1	carbamoyl-phosphate synthase 1, mitochondrial	1.87913	2.27329	0.274713
ENSG00000100379	KCTD17	potassium channel tetramerization domain containing 17	9.37501	11.3404	0.274574
ENSG00000126803	HSPA2	heat shock 70kDa protein 2	6.7965	8.22113	0.274544
ENSG00000155368	DBI	diazepam binding inhibitor (GABA receptor modulator, acyl-CoA binding protein)	147.485	178.35	0.274143
ENSG00000151292	CSNK1G3	casein kinase 1, gamma 3	5.31929	6.43146	0.27391
ENSG00000189403	HMGB1	high mobility group box 1	34.151	41.2898	0.273857
ENSG00000198551	ZNF627	zinc finger protein 627	6.35501	7.68315	0.273803
ENSG00000164237	CMBL	carboxymethylenebutenolidase homolog (Pseudomonas)	3.57047	4.31657	0.273771
ENSG00000134086	VHL	von Hippel-Lindau tumor suppressor, E3 ubiquitin protein ligase	30.9971	37.458	0.273142
ENSG00000122565	CBX3	chromobox homolog 3	42.8254	51.7515	0.273134
ENSG00000001631	KRIT1	KRIT1, ankyrin repeat containing	4.3328	5.23567	0.273075
ENSG00000117000	RLF	rearranged L-myc fusion	11.7739	14.2263	0.272974
ENSG00000117758	STX12	syntaxin 12	7.68983	9.29142	0.272946
ENSG00000150527	CTAGE5	CTAGE family, member 5	4.29841	5.19359	0.272929
ENSG00000182010	RTKN2	rhotekin 2	2.34367	2.83127	0.272679
ENSG00000167565	SERTAD3	SERTA domain containing 3	16.1712	19.5293	0.272215
ENSG00000140299	BNIP2	BCL2/adenovirus E1B 19kDa interacting protein 2	23.8506	28.8013	0.272109
ENSG00000156232	WHAMM	WAS protein homolog associated with actin, golgi membranes and microtubules	3.4834	4.20644	0.272106
ENSG00000012232	EXTL3	exostosin-like glycosyltransferase 3	4.28533	5.17477	0.272087
ENSG00000167850	CD300C	CD300c molecule	13.9581	16.8546	0.272044
ENSG00000178199	ZC3H12D	zinc finger CCCH-type containing 12D	2.58131	3.11687	0.271995
ENSG00000164930	FZD6	frizzled class receptor 6	5.39754	6.51672	0.271844
ENSG00000178966	RMI1	RecQ mediated genome instability 1	7.46412	9.01132	0.271766
ENSG00000142731	PLK4	polo-like kinase 4	11.1388	13.4464	0.271628
ENSG00000165244	ZNF367	zinc finger protein 367	5.10447	6.16099	0.2714
ENSG00000140848	CPNE2	copine II	45.6634	55.1051	0.27115
ENSG00000152782	PANK1	pantothenate kinase 1	3.00124	3.62166	0.271095
ENSG00000158234	FAIM	Fas apoptotic inhibitory molecule	2.61407	3.15441	0.271072
ENSG00000113240	CLK4	CDC-like kinase 4	1.97705	2.38562	0.271017
ENSG00000130475	FCHO1	FCH domain only 1	10.6252	12.8196	0.27085
ENSG00000184886	PIGW	phosphatidylinositol glycan anchor biosynthesis, class W	3.3106	3.99398	0.270733
ENSG00000197712	FAM114A1	family with sequence similarity 114, member A1	2.12779	2.5666	0.270498
ENSG00000124688	MAD2L1BP	MAD2L1 binding protein	28.5106	34.3838	0.270231
ENSG00000174405	LIG4	ligase IV, DNA, ATP-dependent	3.22444	3.88818	0.270046
ENSG00000152457	DCLRE1C	DNA cross-link repair 1C	6.44347	7.76704	0.269527
ENSG00000213760	ATP6V1G2	ATPase, H+ transporting, lysosomal 13kDa, V1 subunit G2	2.37646	2.86433	0.269379
ENSG00000059378	PARP12	poly (ADP-ribose) polymerase family, member 12	3.90791	4.71	0.269329
ENSG00000152904	GGPS1	geranylgeranyl diphosphate synthase 1	10.8685	13.0987	0.269262
ENSG00000198586	TLK1	tousled-like kinase 1	6.84836	8.25294	0.269149
ENSG00000182687	GALR2	galanin receptor 2	20.6858	24.9249	0.268948
ENSG00000170949	ZNF160	zinc finger protein 160	2.30259	2.77414	0.268784
ENSG00000000457	SCYL3	SCY1-like 3 (S. cerevisiae)	2.4741	2.97996	0.26839
ENSG00000135929	CYP27A1	cytochrome P450, family 27, subfamily A, polypeptide 1	4.08454	4.91886	0.26815
ENSG00000123636	BAZ2B	bromodomain adjacent to zinc finger domain, 2B	3.22768	3.88666	0.268033
ENSG00000112029	FBXO5	F-box protein 5	20.285	24.4234	0.267849
ENSG00000182831	C16orf72	chromosome 16 open reading frame 72	6.45187	7.76743	0.26772
ENSG00000162889	MAPKAPK2	mitogen-activated protein kinase-activated protein kinase 2	50.7784	61.1318	0.26771
ENSG00000154822	PLCL2	phospholipase C-like 2	4.4431	5.34871	0.267626
ENSG00000122376	FAM35A	family with sequence similarity 35, member A	5.57907	6.71306	0.266946
ENSG00000205542	TMSB4X	thymosin beta 4, X-linked	153.762	185.015	0.266939
ENSG00000219492	ZFP69B	ZFP69 zinc finger protein B	3.15257	3.79295	0.266795
ENSG00000137752	CASP1	caspase 1, apoptosis-related cysteine peptidase	16.0455	19.3006	0.266483
ENSG00000129625	REEP5	receptor accessory protein 5	24.0569	28.9362	0.266423
ENSG00000198408	MGEA5	meningioma expressed antigen 5 (hyaluronidase)	7.35844	8.85083	0.266411
ENSG00000197020	ZNF100	zinc finger protein 100	3.02744	3.64133	0.266367
ENSG00000171988	JMJD1C	jumonji domain containing 1C	7.38548	8.8818	0.26616
ENSG00000198795	ZNF521	zinc finger protein 521	10.9778	13.2015	0.266122
ENSG00000171109	MFN1	mitofusin 1	3.39907	4.08761	0.266121
ENSG00000230344	R3HCC1L	R3H domain and coiled-coil containing 1-like	5.88568	7.07709	0.265947
ENSG00000005700	IBTK	inhibitor of Bruton agammaglobulinemia tyrosine kinase	8.48098	10.197	0.265839
ENSG00000059377	TBXAS1	thromboxane A synthase 1 (platelet)	4.36758	5.25104	0.265769
ENSG00000144843	ADPRH	ADP-ribosylarginine hydrolase	2.63286	3.16523	0.265683
ENSG00000204160	ZDHHC18	zinc finger, DHHC-type containing 18	12.2441	14.7196	0.26565
ENSG00000138071	ACTR2	ARP2 actin-related protein 2 homolog (yeast)	80.7872	97.1108	0.265505
ENSG00000123728	RAP2C	RAP2C, member of RAS oncogene family	5.55163	6.67294	0.265411
ENSG00000137804	NUSAP1	nucleolar and spindle associated protein 1	80.3579	96.5782	0.265258
ENSG00000122557	HERPUD2	HERPUD family member 2	8.88499	10.678	0.265205
ENSG00000101079	NDRG3	NDRG family member 3	12.9481	15.5583	0.264947
ENSG00000135241	PNPLA8	patatin-like phospholipase domain containing 8	3.66351	4.40189	0.264896
ENSG00000197933	ZNF823	zinc finger protein 823	2.29802	2.76099	0.264795
ENSG00000109466	KLHL2	kelch-like family member 2	7.72276	9.2786	0.264791
ENSG00000115944	COX7A2L	cytochrome c oxidase subunit VIIa polypeptide 2 like	41.3124	49.626	0.264521
ENSG00000142867	BCL10	B-cell CLL/lymphoma 10	8.38994	10.0779	0.264462
ENSG00000164331	ANKRA2	ankyrin repeat, family A (RFXANK-like), 2	1.73743	2.08645	0.264092
ENSG00000143742	SRP9	signal recognition particle 9kDa	31.3018	37.5877	0.264012
ENSG00000168556	ING2	inhibitor of growth family, member 2	12.8772	15.4628	0.263986
ENSG00000116191	RALGPS2	Ral GEF with PH domain and SH3 binding motif 2	2.59558	3.11653	0.263882
ENSG00000143933	CALM2	calmodulin 2 (phosphorylase kinase, delta)	81.7537	98.1519	0.263731
ENSG00000250232	IDNK	idnK, gluconokinase homolog (E. coli)	2.28229	2.73954	0.263449
ENSG00000049167	ERCC8	excision repair cross-complementation group 8	5.21176	6.25586	0.263439
ENSG00000104047	DTWD1	DTW domain containing 1	3.70126	4.44237	0.263315
ENSG00000181381	DDX60L	DEAD (Asp-Glu-Ala-Asp) box polypeptide 60-like	2.70864	3.25055	0.263116
ENSG00000169764	UGP2	UDP-glucose pyrophosphorylase 2	16.0347	19.2425	0.263094
ENSG00000133983	COX16	COX16 cytochrome c oxidase assembly homolog (S. cerevisiae)	41.8613	50.2333	0.263027
ENSG00000159842	ABR	active BCR-related	42.0352	50.4367	0.262876
ENSG00000228716	DHFR	dihydrofolate reductase	5.67885	6.81381	0.262862
ENSG00000067066	SP100	SP100 nuclear antigen	15.5042	18.6005	0.262688
ENSG00000100442	FKBP3	FK506 binding protein 3, 25kDa	22.7593	27.3013	0.262511
ENSG00000139734	DIAPH3	diaphanous-related formin 3	8.88563	10.6586	0.262471
ENSG00000159023	EPB41	erythrocyte membrane protein band 4.1 (elliptocytosis 1, RH-linked)	7.92627	9.50487	0.262025
ENSG00000215902	TRMT13	tRNA methyltransferase 13 homolog (S. cerevisiae)	2.74522	3.29169	0.261905
ENSG00000152439	ZNF773	zinc finger protein 773	2.0587	2.46822	0.261739
ENSG00000119396	RAB14	RAB14, member RAS oncogene family	17.7421	21.269	0.261572
ENSG00000155876	RRAGA	Ras-related GTP binding A	25.3238	30.3567	0.261522
ENSG00000196584	XRCC2	X-ray repair complementing defective repair in Chinese hamster cells 2	4.66579	5.59231	0.261321
ENSG00000172943	PHF8	PHD finger protein 8	3.88468	4.65555	0.261154
ENSG00000166946	CCNDBP1	cyclin D-type binding-protein 1	19.7957	23.7194	0.26088
ENSG00000115808	STRN	striatin, calmodulin binding protein	3.73276	4.47253	0.260848
ENSG00000149089	APIP	APAF1 interacting protein	7.43756	8.9115	0.260839
ENSG00000013364	MVP	major vault protein	13.5084	16.1834	0.260657
ENSG00000158290	CUL4B	cullin 4B	4.11584	4.93082	0.260642
ENSG00000163219	ARHGAP25	Rho GTPase activating protein 25	5.03779	6.03527	0.260627
ENSG00000137842	TMEM62	transmembrane protein 62	3.40082	4.07361	0.260426
ENSG00000040633	PHF23	PHD finger protein 23	24.4124	29.2402	0.260343
ENSG00000170540	ARL6IP1	ADP-ribosylation factor-like 6 interacting protein 1	95.4747	114.354	0.260319
ENSG00000175387	SMAD2	SMAD family member 2	5.3289	6.38232	0.260245
ENSG00000153207	AHCTF1	AT hook containing transcription factor 1	6.86324	8.21974	0.260203
ENSG00000135931	ARMC9	armadillo repeat containing 9	2.13111	2.55221	0.260142
ENSG00000250510	GPR162	G protein-coupled receptor 162	4.149	4.96881	0.260136
ENSG00000182824	SMCO4	single-pass membrane protein with coiled-coil domains 4	30.8824	36.9822	0.260047
ENSG00000151849	CENPJ	centromere protein J	8.97063	10.7421	0.259991
ENSG00000180776	ZDHHC20	zinc finger, DHHC-type containing 20	6.01361	7.20086	0.259937
ENSG00000173083	HPSE	heparanase	7.34579	8.79502	0.259769
ENSG00000077327	SPAG6	sperm associated antigen 6	2.16827	2.59602	0.259753
ENSG00000167977	KCTD5	potassium channel tetramerization domain containing 5	10.3773	12.4215	0.259411
ENSG00000105835	NAMPT	nicotinamide phosphoribosyltransferase	2.74863	3.29	0.259376
ENSG00000153339	TRAPPC8	trafficking protein particle complex 8	8.30066	9.93546	0.259362
ENSG00000119878	CRIPT	cysteine-rich PDZ-binding protein	1.88361	2.25444	0.259269
ENSG00000132294	EFR3A	EFR3 homolog A (S. cerevisiae)	6.01427	7.19798	0.259202
ENSG00000146457	WTAP	Wilms tumor 1 associated protein	14.3793	17.2075	0.259041
ENSG00000099999	RNF215	ring finger protein 215	4.1205	4.93081	0.259005
ENSG00000119820	YIPF4	Yip1 domain family, member 4	5.82949	6.97524	0.258871
ENSG00000164615	CAMLG	calcium modulating ligand	8.14739	9.74845	0.258836
ENSG00000138778	CENPE	centromere protein E, 312kDa	4.23208	5.06345	0.258755
ENSG00000101310	SEC23B	Sec23 homolog B (S. cerevisiae)	44.351	53.0626	0.25873
ENSG00000111845	PAK1IP1	PAK1 interacting protein 1	10.9945	13.1531	0.25862
ENSG00000175216	CKAP5	cytoskeleton associated protein 5	25.4249	30.4161	0.258597
ENSG00000047579	DTNBP1	dystrobrevin binding protein 1	11.8926	14.2273	0.258593
ENSG00000003989	SLC7A2	solute carrier family 7 (cationic amino acid transporter, y+ system), member 2	1.88902	2.25981	0.258557
ENSG00000119541	VPS4B	vacuolar protein sorting 4 homolog B (S. cerevisiae)	14.1979	16.9833	0.258441
ENSG00000121769	FABP3	fatty acid binding protein 3, muscle and heart (mammary-derived growth inhibitor)	5.76281	6.89317	0.258394
ENSG00000100523	DDHD1	DDHD domain containing 1	1.90686	2.28057	0.258198
ENSG00000101421	CHMP4B	charged multivesicular body protein 4B	67.8301	81.1184	0.258102
ENSG00000164713	BRI3	brain protein I3	81.5522	97.528	0.258093
ENSG00000135541	AHI1	Abelson helper integration site 1	2.70422	3.23307	0.257694
ENSG00000141452	C18orf8	chromosome 18 open reading frame 8	10.8022	12.9146	0.257674
ENSG00000080815	PSEN1	presenilin 1	29.7104	35.5135	0.257401
ENSG00000138182	KIF20B	kinesin family member 20B	8.55582	10.2269	0.257394
ENSG00000142185	TRPM2	transient receptor potential cation channel, subfamily M, member 2	23.7035	28.3297	0.257214
ENSG00000158987	RAPGEF6	Rap guanine nucleotide exchange factor (GEF) 6	3.05388	3.64988	0.257206
ENSG00000145781	COMMD10	COMM domain containing 10	11.6935	13.9756	0.257195
ENSG00000110880	CORO1C	coronin, actin binding protein, 1C	37.0379	44.2623	0.257076
ENSG00000185527	PDE6G	phosphodiesterase 6G, cGMP-specific, rod, gamma	3.15737	3.77289	0.256945
ENSG00000112419	PHACTR2	phosphatase and actin regulator 2	6.24809	7.46606	0.256931
ENSG00000169860	P2RY1	purinergic receptor P2Y, G-protein coupled, 1	2.39897	2.86619	0.256717
ENSG00000165355	FBXO33	F-box protein 33	6.0366	7.2119	0.256643
ENSG00000133872	SARAF	transmembrane protein 66	60.3837	72.1338	0.256516
ENSG00000100605	ITPK1	inositol-tetrakisphosphate 1-kinase	44.8636	53.5913	0.256451
ENSG00000105851	PIK3CG	phosphatidylinositol-4,5-bisphosphate 3-kinase, catalytic subunit gamma	10.2222	12.2107	0.256437
ENSG00000083312	TNPO1	transportin 1	20.7463	24.7817	0.256416
ENSG00000182518	FAM104B	family with sequence similarity 104, member B	4.81759	5.75392	0.256232
ENSG00000100284	TOM1	target of myb1 (chicken)	7.5507	9.01818	0.256227
ENSG00000081154	PCNP	PEST proteolytic signal containing nuclear protein	24.8674	29.6978	0.256099
ENSG00000116030	SUMO1	small ubiquitin-like modifier 1	36.7668	43.9082	0.256085
ENSG00000157450	RNF111	ring finger protein 111	7.36273	8.79265	0.256056
ENSG00000005339	CREBBP	CREB binding protein	11.5498	13.7923	0.255992
ENSG00000155903	RASA2	RAS p21 protein activator 2	3.79935	4.53686	0.255941
ENSG00000052795	FNIP2	folliculin interacting protein 2	1.87556	2.23954	0.255887
ENSG00000136144	RCBTB1	regulator of chromosome condensation (RCC1) and BTB (POZ) domain containing protein 1	4.76305	5.68717	0.255825
ENSG00000139318	DUSP6	dual specificity phosphatase 6	14.8389	17.7161	0.255674
ENSG00000163320	CGGBP1	CGG triplet repeat binding protein 1	24.0842	28.7533	0.255638
ENSG00000168795	ZBTB5	zinc finger and BTB domain containing 5	4.18845	4.99858	0.255102
ENSG00000146670	CDCA5	cell division cycle associated 5	23.868	28.4793	0.254836
ENSG00000139190	VAMP1	vesicle-associated membrane protein 1 (synaptobrevin 1)	2.65452	3.16737	0.254834
ENSG00000187764	SEMA4D	sema domain, immunoglobulin domain (Ig), transmembrane domain (TM) and short cytoplasmic domain, (semaphorin) 4D	4.60566	5.49533	0.254799
ENSG00000184208	C22orf46	chromosome 22 open reading frame 46	3.28375	3.91755	0.254608
ENSG00000172197	MBOAT1	membrane bound O-acyltransferase domain containing 1	3.49214	4.16606	0.254573
ENSG00000146757	ZNF92	zinc finger protein 92	6.81919	8.13506	0.254552
ENSG00000155329	ZCCHC10	zinc finger, CCHC domain containing 10	8.39816	10.016	0.254167
ENSG00000221995	TIAF1	TGFB1-induced anti-apoptotic factor 1	29.3079	34.9514	0.25406
ENSG00000122873	CISD1	CDGSH iron sulfur domain 1	11.0855	13.2197	0.254018
ENSG00000167283	ATP5L	ATP synthase, H+ transporting, mitochondrial Fo complex, subunit G	171.404	204.381	0.253861
ENSG00000108506	INTS2	integrator complex subunit 2	3.55469	4.23794	0.25364
ENSG00000168758	SEMA4C	sema domain, immunoglobulin domain (Ig), transmembrane domain (TM) and short cytoplasmic domain, (semaphorin) 4C	16.5332	19.7096	0.253532
ENSG00000160888	IER2	immediate early response 2	13.0432	15.5477	0.253401
ENSG00000171103	TRMT61B	tRNA methyltransferase 61 homolog B (S. cerevisiae)	2.40152	2.86259	0.253371
ENSG00000051825	MPHOSPH9	M-phase phosphoprotein 9	3.52455	4.20067	0.253182
ENSG00000055332	EIF2AK2	eukaryotic translation initiation factor 2-alpha kinase 2	3.08281	3.6739	0.25307
ENSG00000181555	SETD2	SET domain containing 2	14.5287	17.3108	0.252766
ENSG00000180329	CCDC43	coiled-coil domain containing 43	17.0819	20.3522	0.252714
ENSG00000032219	ARID4A	AT rich interactive domain 4A (RBP1-like)	5.00884	5.96679	0.25248
ENSG00000189067	LITAF	lipopolysaccharide-induced TNF factor	36.6688	43.6756	0.252277
ENSG00000005955	GGNBP2	gametogenetin binding protein 2	15.9696	19.0209	0.252254
ENSG00000174953	DHX36	DEAH (Asp-Glu-Ala-His) box polypeptide 36	14.4683	17.2307	0.252089
ENSG00000134686	PHC2	polyhomeotic homolog 2 (Drosophila)	20.8871	24.8697	0.251776
ENSG00000099330	OCEL1	occludin/ELL domain containing 1	4.92315	5.86093	0.251549
ENSG00000011007	TCEB3	transcription elongation factor B (SIII), polypeptide 3 (110kDa, elongin A)	16.2893	19.3912	0.251472
ENSG00000181827	RFX7	regulatory factor X, 7	4.96273	5.90764	0.251448
ENSG00000074201	CLNS1A	chloride channel, nucleotide-sensitive, 1A	41.2358	49.0807	0.251257
ENSG00000132405	TBC1D14	TBC1 domain family, member 14	13.4023	15.9515	0.251211
ENSG00000170852	KBTBD2	kelch repeat and BTB (POZ) domain containing 2	12.8434	15.2861	0.251186
ENSG00000135457	TFCP2	transcription factor CP2	23.5742	28.0535	0.250968
ENSG00000107036	RIC1	KIAA1432	8.56993	10.1967	0.250741
ENSG00000180530	NRIP1	nuclear receptor interacting protein 1	1.9591	2.33077	0.25061
ENSG00000124067	SLC12A4	solute carrier family 12 (potassium/chloride transporter), member 4	4.37165	5.20099	0.250606
ENSG00000108055	SMC3	structural maintenance of chromosomes 3	18.845	22.4194	0.250569
ENSG00000107854	TNKS2	tankyrase, TRF1-interacting ankyrin-related ADP-ribose polymerase 2	11.4941	13.6736	0.250492
ENSG00000036054	TBC1D23	TBC1 domain family, member 23	6.42957	7.64852	0.250457
ENSG00000183648	NDUFB1	NADH dehydrogenase (ubiquinone) 1 beta subcomplex, 1, 7kDa	38.2298	45.4771	0.250442
ENSG00000112378	PERP	PERP, TP53 apoptosis effector	8.59933	10.2271	0.250106
ENSG00000084093	REST	RE1-silencing transcription factor	8.46776	10.0694	0.249932
ENSG00000072571	HMMR	hyaluronan-mediated motility receptor (RHAMM)	16.0048	19.0314	0.249872
ENSG00000138459	SLC35A5	solute carrier family 35, member A5	4.96509	5.90392	0.249853
ENSG00000171860	C3AR1	complement component 3a receptor 1	3.07353	3.65456	0.249801
ENSG00000088451	TGDS	TDP-glucose 4,6-dehydratase	4.96308	5.90051	0.249603
ENSG00000165030	NFIL3	nuclear factor, interleukin 3 regulated	6.27674	7.46207	0.249561
ENSG00000174238	PITPNA	phosphatidylinositol transfer protein, alpha	18.4621	21.9475	0.249492
ENSG00000154945	ANKRD40	ankyrin repeat domain 40	14.677	17.4478	0.24949
ENSG00000183856	IQGAP3	IQ motif containing GTPase activating protein 3	21.3978	25.4363	0.249425
ENSG00000114450	GNB4	guanine nucleotide binding protein (G protein), beta polypeptide 4	9.89325	11.7601	0.249382
ENSG00000166004	CEP295	KIAA1731	1.70903	2.03142	0.24931
ENSG00000104343	UBE2W	ubiquitin-conjugating enzyme E2W (putative)	4.40761	5.23799	0.249018
ENSG00000105708	ZNF14	zinc finger protein 14	2.11749	2.51626	0.248926
ENSG00000197442	MAP3K5	mitogen-activated protein kinase kinase kinase 5	3.73713	4.4407	0.248854
ENSG00000173402	DAG1	dystroglycan 1 (dystrophin-associated glycoprotein 1)	9.10681	10.819	0.248551
ENSG00000153879	CEBPG	CCAAT/enhancer binding protein (C/EBP), gamma	23.0519	27.3786	0.24816
ENSG00000125257	ABCC4	ATP-binding cassette, sub-family C (CFTR/MRP), member 4	3.18664	3.78445	0.248048
ENSG00000137871	ZNF280D	zinc finger protein 280D	2.08121	2.47151	0.247968
ENSG00000080986	NDC80	NDC80 kinetochore complex component	20.2628	24.0624	0.247944
ENSG00000144034	TPRKB	TP53RK binding protein	10.9829	13.0404	0.247737
ENSG00000165025	SYK	spleen tyrosine kinase	42.8912	50.9242	0.247668
ENSG00000166483	WEE1	WEE1 G2 checkpoint kinase	11.7726	13.9768	0.247598
ENSG00000163874	ZC3H12A	zinc finger CCCH-type containing 12A	4.01671	4.76845	0.247507
ENSG00000069275	NUCKS1	nuclear casein kinase and cyclin-dependent kinase substrate 1	112.577	133.645	0.247495
ENSG00000047230	CTPS2	CTP synthase 2	2.44546	2.90272	0.247303
ENSG00000119004	CYP20A1	cytochrome P450, family 20, subfamily A, polypeptide 1	5.00393	5.93858	0.247058
ENSG00000095261	PSMD5	proteasome (prosome, macropain) 26S subunit, non-ATPase, 5	6.34462	7.52868	0.246864
ENSG00000077254	USP33	ubiquitin specific peptidase 33	8.42459	9.99652	0.246821
ENSG00000213020	ZNF611	zinc finger protein 611	1.72159	2.04272	0.246754
ENSG00000006607	FARP2	FERM, RhoGEF and pleckstrin domain protein 2	2.20129	2.61153	0.24655
ENSG00000168216	LMBRD1	LMBR1 domain containing 1	14.6158	17.338	0.246406
ENSG00000136108	CKAP2	cytoskeleton associated protein 2	28.9371	34.3251	0.246343
ENSG00000049245	VAMP3	vesicle-associated membrane protein 3	12.1673	14.4318	0.246242
ENSG00000142556	ZNF614	zinc finger protein 614	2.64169	3.13321	0.246179
ENSG00000163257	DCAF16	DDB1 and CUL4 associated factor 16	6.40482	7.59608	0.246098
ENSG00000176225	RTTN	rotatin	3.13723	3.72073	0.246096
ENSG00000166974	MAPRE2	microtubule-associated protein, RP/EB family, member 2	12.9773	15.3899	0.245998
ENSG00000089902	RCOR1	REST corepressor 1	13.8538	16.4282	0.2459
ENSG00000170871	KIAA0232	KIAA0232	3.12025	3.69957	0.245697
ENSG00000168214	RBPJ	recombination signal binding protein for immunoglobulin kappa J region	17.8093	21.114	0.245568
ENSG00000148925	BTBD10	BTB (POZ) domain containing 10	5.63077	6.6755	0.245542
ENSG00000182500	ORAI1	ORAI calcium release-activated calcium modulator 1	31.5271	37.3746	0.245463
ENSG00000160213	CSTB	cystatin B (stefin B)	73.3185	86.9158	0.245442
ENSG00000186638	KIF24	kinesin family member 24	2.73087	3.23727	0.245417
ENSG00000083642	PDS5B	PDS5, regulator of cohesion maintenance, homolog B (S. cerevisiae)	6.94598	8.23387	0.245391
ENSG00000243335	KCTD7	potassium channel tetramerization domain containing 7	5.26807	6.24481	0.245382
ENSG00000083099	LYRM2	LYR motif containing 2	7.45556	8.83695	0.245233
ENSG00000143337	TOR1AIP1	torsin A interacting protein 1	25.4062	30.1129	0.245204
ENSG00000148834	GSTO1	glutathione S-transferase omega 1	83.827	99.3537	0.245159
ENSG00000117724	CENPF	centromere protein F, 350/400kDa	14.3913	17.0569	0.245151
ENSG00000121552	CSTA	cystatin A (stefin A)	122.515	145.201	0.245094
ENSG00000153214	TMEM87B	transmembrane protein 87B	5.75041	6.81501	0.245051
ENSG00000101974	ATP11C	ATPase, class VI, type 11C	2.17047	2.57227	0.245032
ENSG00000106367	AP1S1	adaptor-related protein complex 1, sigma 1 subunit	37.7662	44.7562	0.24499
ENSG00000082014	SMARCD3	SWI/SNF related, matrix associated, actin dependent regulator of chromatin, subfamily d, member 3	13.3484	15.8174	0.244852
ENSG00000100614	PPM1A	protein phosphatase, Mg2+/Mn2+ dependent, 1A	8.54096	10.1208	0.244846
ENSG00000124216	SNAI1	snail family zinc finger 1	5.43309	6.43795	0.244829
ENSG00000114346	ECT2	epithelial cell transforming 2	9.6288	11.4055	0.244302
ENSG00000118482	PHF3	PHD finger protein 3	7.92107	9.38264	0.244297
ENSG00000033030	ZCCHC8	zinc finger, CCHC domain containing 8	5.79766	6.86651	0.244105
ENSG00000183624	AP5M1	adaptor-related protein complex 5, mu 1 subunit	8.63687	10.2282	0.243973
ENSG00000068079	IFI35	interferon-induced protein 35	24.4957	29.0073	0.243889
ENSG00000075218	GTSE1	G-2 and S-phase expressed 1	36.1711	42.8308	0.243812
ENSG00000214708	MROH8	maestro heat-like repeat family member 8	1.72083	2.03759	0.243759
ENSG00000114316	USP4	ubiquitin specific peptidase 4 (proto-oncogene)	35.7309	42.304	0.243622
ENSG00000118193	KIF14	kinesin family member 14	5.94411	7.03416	0.242917
ENSG00000013503	POLR3B	polymerase (RNA) III (DNA directed) polypeptide B	2.61826	3.09816	0.242803
ENSG00000111877	MCM9	minichromosome maintenance complex component 9	3.14924	3.72638	0.242773
ENSG00000109320	NFKB1	nuclear factor of kappa light polypeptide gene enhancer in B-cells 1	8.74752	10.3488	0.242519
ENSG00000094804	CDC6	cell division cycle 6	45.056	53.3007	0.242433
ENSG00000101188	NTSR1	neurotensin receptor 1 (high affinity)	19.9749	23.6288	0.242361
ENSG00000079819	EPB41L2	erythrocyte membrane protein band 4.1-like 2	29.9448	35.4183	0.242192
ENSG00000184428	TOP1MT	topoisomerase (DNA) I, mitochondrial	22.1606	26.2109	0.242169
ENSG00000063854	HAGH	hydroxyacylglutathione hydrolase	21.4969	25.422	0.241949
ENSG00000008988	RPS20	ribosomal protein S20	397.348	469.852	0.241806
ENSG00000135002	RFK	riboflavin kinase	5.73416	6.78016	0.241736
ENSG00000115306	SPTBN1	spectrin, beta, non-erythrocytic 1	9.89284	11.6965	0.241626
ENSG00000163535	SGOL2	shugoshin-like 2 (S. pombe)	4.84901	5.73302	0.241604
ENSG00000162695	SLC30A7	solute carrier family 30 (zinc transporter), member 7	3.13498	3.706	0.241409
ENSG00000144744	UBA3	ubiquitin-like modifier activating enzyme 3	13.9017	16.4334	0.241365
ENSG00000117305	HMGCL	3-hydroxymethyl-3-methylglutaryl-CoA lyase	8.46698	10.0088	0.241343
ENSG00000196072	BLOC1S2	biogenesis of lysosomal organelles complex-1, subunit 2	15.9474	18.8512	0.241335
ENSG00000114573	ATP6V1A	ATPase, H+ transporting, lysosomal 70kDa, V1 subunit A	19.5591	23.1204	0.241325
ENSG00000177721	NABP1	nucleic acid binding protein 1	3.68725	4.35805	0.241134
ENSG00000105173	CCNE1	cyclin E1	17.0474	20.148	0.241087
ENSG00000185811	IKZF1	IKAROS family zinc finger 1 (Ikaros)	36.3443	42.9477	0.240851
ENSG00000111653	ING4	inhibitor of growth family, member 4	15.71	18.5633	0.240772
ENSG00000137575	SDCBP	syndecan binding protein (syntenin)	24.7909	29.2912	0.240661
ENSG00000175592	FOSL1	FOS-like antigen 1	5.60119	6.61748	0.24055
ENSG00000149577	SIDT2	SID1 transmembrane family, member 2	3.23043	3.81656	0.240546
ENSG00000130363	RSPH3	radial spoke 3 homolog (Chlamydomonas)	1.9748	2.33308	0.240528
ENSG00000175471	MCTP1	multiple C2 domains, transmembrane 1	6.96343	8.22594	0.240382
ENSG00000132952	USPL1	ubiquitin specific peptidase like 1	5.48564	6.48012	0.240361
ENSG00000137955	RABGGTB	Rab geranylgeranyltransferase, beta subunit	18.9284	22.3596	0.240338
ENSG00000102802	NXPE3	neurexophilin and PC-esterase domain family, member 3	13.0134	15.3721	0.240314
ENSG00000167384	ZNF180	zinc finger protein 180	4.1801	4.93723	0.240165
ENSG00000116095	PLEKHA3	pleckstrin homology domain containing, family A (phosphoinositide binding specific) member 3	2.52176	2.97828	0.240047
ENSG00000139433	GLTP	glycolipid transfer protein	15.1518	17.8935	0.239948
ENSG00000161202	DVL3	dishevelled segment polarity protein 3	25.1747	29.7293	0.23991
ENSG00000173281	PPP1R3B	protein phosphatase 1, regulatory subunit 3B	2.37933	2.80922	0.239613
ENSG00000156531	PHF6	PHD finger protein 6	4.77204	5.63407	0.239571
ENSG00000121892	PDS5A	PDS5, regulator of cohesion maintenance, homolog A (S. cerevisiae)	22.8822	27.0152	0.239547
ENSG00000185009	AP3M1	adaptor-related protein complex 3, mu 1 subunit	12.5606	14.8287	0.239486
ENSG00000166507	NDST2	N-deacetylase/N-sulfotransferase (heparan glucosaminyl) 2	5.98045	7.06007	0.239427
ENSG00000157184	CPT2	carnitine palmitoyltransferase 2	18.2746	21.5707	0.239238
ENSG00000112874	NUDT12	nudix (nucleoside diphosphate linked moiety X)-type motif 12	1.8161	2.14354	0.23915
ENSG00000138617	PARP16	poly (ADP-ribose) polymerase family, member 16	2.70091	3.18777	0.2391
ENSG00000166454	ATMIN	ATM interactor	6.82508	8.05436	0.238925
ENSG00000136141	LRCH1	leucine-rich repeats and calponin homology (CH) domain containing 1	7.08316	8.3582	0.2388
ENSG00000174574	AKIRIN1	akirin 1	35.2942	41.6473	0.238789
ENSG00000094916	CBX5	chromobox homolog 5	20.5069	24.1968	0.238701
ENSG00000161533	ACOX1	acyl-CoA oxidase 1, palmitoyl	10.4765	12.3597	0.238488
ENSG00000116539	ASH1L	ash1 (absent, small, or homeotic)-like (Drosophila)	4.78209	5.64106	0.238324
ENSG00000108771	DHX58	DEXH (Asp-Glu-X-His) box polypeptide 58	2.6748	3.15522	0.238308
ENSG00000102921	N4BP1	NEDD4 binding protein 1	7.99776	9.43338	0.238179
ENSG00000111802	TDP2	tyrosyl-DNA phosphodiesterase 2	13.0684	15.41	0.237784
ENSG00000166619	BLCAP	bladder cancer associated protein	17.739	20.9172	0.237764
ENSG00000143376	SNX27	sorting nexin family member 27	11.0252	12.9995	0.237649
ENSG00000090905	TNRC6A	trinucleotide repeat containing 6A	4.67972	5.51764	0.23763
ENSG00000154059	IMPACT	impact RWD domain protein	5.24595	6.18506	0.237584
ENSG00000174606	ANGEL2	angel homolog 2 (Drosophila)	2.62104	3.09001	0.23747
ENSG00000114861	FOXP1	forkhead box P1	13.1295	15.4784	0.237448
ENSG00000128016	ZFP36	ZFP36 ring finger protein	22.1141	26.0676	0.237292
ENSG00000156802	ATAD2	ATPase family, AAA domain containing 2	17.038	20.0805	0.237037
ENSG00000160208	RRP1B	ribosomal RNA processing 1B	12.369	14.5776	0.237023
ENSG00000133246	PRAM1	PML-RARA regulated adaptor molecule 1	47.3176	55.7642	0.236963
ENSG00000070814	TCOF1	Treacher Collins-Franceschetti syndrome 1	31.0414	36.5762	0.236712
ENSG00000115145	STAM2	signal transducing adaptor molecule (SH3 domain and ITAM motif) 2	4.65652	5.48626	0.236572
ENSG00000152253	SPC25	SPC25, NDC80 kinetochore complex component	19.1513	22.5627	0.236494
ENSG00000110048	OSBP	oxysterol binding protein	11.63	13.7013	0.236471
ENSG00000003509	KMT2B	lysine (K)-specific methyltransferase 2B	5.29791	6.241	0.236353
ENSG00000109381	ELF2	E74-like factor 2 (ets domain transcription factor)	10.0168	11.7998	0.236349
ENSG00000113328	CCNG1	cyclin G1	30.4846	35.9111	0.236347
ENSG00000173846	PLK3	polo-like kinase 3	2.16965	2.55568	0.236251
[truncated: 8,005 more rows]
