# Supplementary material for: Enhancer Activation by Pharmacologic Displacement of LSD1 from GFI1 Induces Differentiation in Acute Myeloid Leukemia
Source: Cell Rep. 2018 Mar 27;22(13):3641–59. doi: 10.1016/j.celrep.2018.03.012 (PMC5896174; doi:10.1016/j.celrep.2018.03.012)
Supplement: Table S3. Active Intergenic Enhancer Regions in THP1 AML Cells and “GLR” Enhancers, Related to Figures 1 and 3 — Active enhancers were defined as genomic regions at least 5kB from an annotated gene, identified by BayesPeak as exhibiting co-localized peaks of dimethyl-H3K4 and acetyl-H3K9. [file mmc3.xlsx]

## Sheet: Table S3
Table S3. Active intergenic enhancer regions in THP1 AML cells and "GLR" enhancers. Related to Figures 1 and 3.
Active enhancers were defined as genomic regions at least 5kB from an annotated gene,
identified by BayesPeak as exhibiting co-localized peaks of dimethyl-H3K4 and acetyl-H3K9.
Coordinates are from human genome reference build hg38.								"GLR" enhancer regions bound by GFI1, LSD1 and RCOR1.
chr	start	end						chr	start	end	width	absolute summit	GFI1 pileup value
chr1	903774	904472						chr1	40344637	40345388	752	40344844	222
chr1	904822	905724						chr19	34269831	34270530	700	34270128	215
chr1	1157672	1159222						chr17	44006773	44007579	807	44007205	215
chr1	1505174	1505522						chr13	76882390	76882877	488	76882594	204
chr1	1505774	1506524						chr15	38129491	38131132	1642	38130897	172
chr1	1586474	1587224						chr15	65101357	65102269	913	65101700	171
chr1	1606672	1607872						chr1	150089882	150091007	1126	150090376	169
chr1	1908215	1909013						chr3	58471053	58472049	997	58471394	167
chr1	1909413	1909815						chr7	2863510	2864128	619	2863859	163
chr1	2445963	2448163						chr1	156096852	156097481	630	156097237	157
chr1	3984594	3984994						chr1	221098631	221099433	803	221099120	150
chr1	6742794	6746192						chr2	109613494	109614495	1002	109614130	150
chr1	7912244	7913494						chr5	98773067	98774217	1151	98773706	149
chr1	9425093	9426895						chr1	113982330	113982965	636	113982769	146
chr1	9428145	9428845						chr1	39890338	39890750	413	39890559	145
chr1	9494895	9495795						chr20	57502994	57503628	635	57503400	145
chr1	9627246	9631346						chr17	38857500	38858124	625	38857913	141
chr1	9639194	9640194						chr2	217360698	217361184	487	217360931	139
chr1	9643694	9645744						chr1	109214465	109215129	665	109214939	139
chr1	10388495	10389647						chr7	812614	813461	848	812954	138
chr1	10390945	10391297						chr9	72443259	72443683	425	72443510	138
chr1	10939797	10940545						chr3	52498749	52499183	435	52498974	137
chr1	12052245	12052597						chr14	92507131	92507837	707	92507517	136
chr1	12149745	12151547						chr10	16742364	16742919	556	16742747	136
chr1	12151695	12151947						chr1	155649693	155650560	868	155650363	135
chr1	12152897	12153495						chr22	39898983	39899378	396	39899197	134
chr1	12158197	12159145						chr12	47360624	47361433	810	47360886	133
chr1	12160595	12161845						chr3	72748402	72749016	615	72748818	133
chr1	13643309	13643709						chr10	450877	451528	652	451254	133
chr1	16498159	16500109						chr8	3661194	3661742	549	3661450	133
chr1	16506159	16506359						chr1	40450098	40450725	628	40450441	131
chr1	16506809	16507207						chr13	41289331	41289894	564	41289708	128
chr1	16732657	16733459						chr22	42397022	42397687	666	42397403	126
chr1	17140557	17141057						chr17	74631807	74632174	368	74631983	125
chr1	17181709	17182309						chr5	138661070	138661638	569	138661484	125
chr1	19955511	19955761						chr2	201642678	201643243	566	201642883	123
chr1	19956059	19956709						chr1	109989998	109990586	589	109990184	122
chr1	21955109	21956261						chr14	89504200	89505000	801	89504644	121
chr1	22039409	22039811						chr4	159278507	159279004	498	159278705	121
chr1	22040159	22041409						chr2	172437747	172438147	401	172437941	121
chr1	23567764	23568764						chr17	77916810	77917376	567	77917014	120
chr1	24480812	24481912						chr3	152229628	152230055	428	152229831	119
chr1	24722413	24723063						chr3	149145578	149146397	820	149146078	119
chr1	24727013	24727713						chr10	89333354	89333934	581	89333677	119
chr1	25022013	25022913						chr19	45791045	45791617	573	45791265	118
chr1	25033361	25035261						chr6	142112502	142112815	314	142112657	117
chr1	25130611	25131961						chr12	10750153	10750528	376	10750367	115
chr1	25132111	25132711						chr17	66246385	66246742	358	66246554	115
chr1	25139261	25140113						chr17	74682667	74683042	376	74682812	115
chr1	25146763	25147113						chr1	238476879	238477467	589	238477109	114
chr1	25921413	25924263						chr20	18831667	18832169	503	18832014	114
chr1	26141663	26142313						chr2	235390064	235390820	757	235390646	113
chr1	26500511	26501011						chr5	36839255	36839795	541	36839625	113
chr1	26501161	26502063						chr14	90087465	90087818	354	90087646	113
chr1	26582361	26582761						chr3	106345200	106345651	452	106345424	112
chr1	26583061	26583913						chr3	129380065	129380650	586	129380242	112
chr1	26618763	26622411						chr10	123996784	123997926	1143	123997583	111
chr1	26628261	26628811						chr6	158666641	158667448	808	158667215	111
chr1	26821063	26821661						chr12	4320597	4321482	886	4320905	111
chr1	27068013	27068311						chr2	147844545	147845175	631	147844866	111
chr1	27863291	27865091						chr16	14354614	14355130	517	14354928	110
chr1	28126541	28128241						chr1	39875261	39875562	302	39875437	110
chr1	28134993	28136443						chr1	108703054	108703792	739	108703599	109
chr1	30782605	30785355						chr11	66956398	66957142	745	66956767	109
chr1	30791157	30791705						chr6	3027027	3027776	750	3027302	108
chr1	31101107	31101605						chr8	10716949	10717635	687	10717166	108
chr1	31151955	31152557						chr1	113046066	113046961	896	113046789	108
chr1	31154557	31156207						chr17	68580064	68580691	628	68580344	108
chr1	31162507	31162757						chr1	228164522	228164964	443	228164722	108
chr1	31394405	31394655						chr14	68741783	68742187	405	68742030	107
chr1	31394907	31395855						chr2	136135640	136136327	688	136135954	107
chr1	31396305	31396757						chr15	40904000	40904572	573	40904239	107
chr1	31397407	31398105						chr1	25698942	25699506	565	25699233	107
chr1	31445207	31446007						chr13	42760021	42760695	675	42760440	106
chr1	31446355	31446805						chr15	90638120	90638547	428	90638353	106
chr1	31481006	31481457						chr13	28347578	28348113	536	28347922	106
chr1	31548301	31550601						chr3	72756990	72757324	335	72757162	106
chr1	31550703	31551051						chr3	157088720	157089243	524	157089019	106
chr1	31888701	31890351						chr2	227416279	227416846	568	227416514	105
chr1	31954953	31955501						chr3	125594181	125594716	536	125594363	105
chr1	31955503	31956151						chr1	167720980	167721514	535	167721177	104
chr1	31956353	31956953						chr17	45229008	45229604	597	45229324	104
chr1	32711753	32712203						chr13	97125378	97125785	408	97125600	103
chr1	32919703	32920353						chr6	31559838	31560476	639	31560077	103
chr1	33126303	33127201						chr10	3468886	3469607	722	3469064	103
chr1	33127601	33128653						chr3	192893145	192893709	565	192893351	103
chr1	33460603	33461103						chr16	77723112	77723499	388	77723308	103
chr1	37656982	37657380						chr19	1068114	1068514	401	1068288	103
chr1	39606732	39607232						chr13	54980761	54981214	454	54980920	102
chr1	39816180	39816632						chr19	41637397	41637868	472	41637655	102
chr1	39816880	39818080						chr9	134936731	134937126	396	134936949	101
chr1	39833430	39833682						chr7	36950994	36951500	507	36951326	101
chr1	39833982	39834132						chr10	88385640	88386135	496	88385943	101
chr1	39921132	39922582						chr1	156665023	156665563	541	156665250	100
chr1	39925680	39928330						chr14	50061647	50062272	626	50061913	100
chr1	39928480	39930382						chr3	108444288	108444895	608	108444695	100
chr1	39930430	39930830						chr6	165227539	165228031	493	165227778	99
chr1	39931480	39934380						chr12	10373895	10374545	651	10374102	99
chr1	39934530	39939382						chr17	21051747	21052261	515	21051937	98
chr1	39979982	39981130						chr3	10145463	10146152	690	10145893	98
chr1	39988180	39988682						chr12	96037191	96037795	605	96037539	98
chr1	39990132	39991182						chr10	88792685	88793103	419	88792888	97
chr1	40002032	40004082						chr4	87896293	87896721	429	87896538	97
chr1	40031632	40032330						chr1	93816922	93817345	424	93817128	97
chr1	40152332	40154432						chr4	40621476	40622008	533	40621810	97
chr1	40554330	40555282						chr14	39432693	39433351	659	39433107	97
chr1	40574482	40575132						chr3	114056636	114057277	642	114056791	97
chr1	40575280	40575582						chr5	142222192	142222702	511	142222389	96
chr1	40849580	40850332						chr1	114547860	114548621	762	114548388	96
chr1	40890382	40891382						chr3	186985671	186986291	621	186986134	96
chr1	40907232	40907430						chr2	74875074	74875641	568	74875416	95
chr1	41320032	41320480						chr2	173264561	173265048	488	173264877	95
chr1	41353280	41353832						chr1	23559574	23560307	734	23560049	95
chr1	41354032	41354432						chr12	47820158	47820741	584	47820501	95
chr1	41495533	41496983						chr1	39509565	39510025	461	39509803	94
chr1	43008483	43009381						chr1	43368201	43369007	807	43368574	94
chr1	43068133	43068781						chr14	93185221	93186169	949	93185616	94
chr1	43329781	43331131						chr13	30651736	30652040	305	30651883	93
chr1	46325030	46325732						chr16	11814820	11815391	572	11815048	93
chr1	50984982	50985580						chr5	89293372	89294175	804	89293806	93
chr1	51174830	51175982						chr1	155764055	155764370	316	155764214	93
chr1	52009830	52010430						chr4	17595598	17595963	366	17595738	92
chr1	53981781	53983529						chr17	44547625	44548176	552	44547969	91
chr1	54121231	54122181						chr2	96533605	96534183	579	96533946	91
chr1	54464129	54465679						chr5	141040902	141041394	493	141041207	91
chr1	54485231	54486131						chr8	141036086	141036489	404	141036272	91
chr1	54487481	54488331						chr17	68288429	68288982	554	68288600	91
chr1	54488479	54489831						chr20	19935406	19936655	1250	19936040	91
chr1	54498931	54500131						chr1	21384545	21385052	508	21384809	90
chr1	54965129	54966279						chr21	20292685	20293509	825	20293156	89
chr1	54966281	54967029						chr14	54450588	54451003	416	54450780	88
chr1	55244431	55245529						chr3	57983888	57984581	694	57984227	88
chr1	58583782	58584630						chr3	143352796	143353179	384	143352992	88
chr1	58738432	58739032						chr17	42404229	42404805	577	42404527	87
chr1	58739232	58739582						chr19	45431103	45431609	507	45431245	87
chr1	59266080	59266580						chr17	77460770	77461257	488	77460998	86
chr1	59266682	59267282						chr17	82838449	82838808	360	82838618	86
chr1	59956880	59958980						chr8	117881498	117881913	416	117881759	86
chr1	60299532	60299932						chr14	93989871	93990241	371	93990062	85
chr1	61519732	61520780						chr3	40800253	40800730	478	40800531	85
chr1	61603030	61606130						chr5	83410398	83410722	325	83410543	85
chr1	61620730	61620932						chr14	54782435	54783231	797	54782803	85
chr1	61641082	61641830						chr2	47057997	47058536	540	47058302	85
chr1	62336681	62336933						chr3	126911507	126911956	450	126911659	85
chr1	65041471	65041719						chr10	79404281	79404782	502	79404433	85
chr1	65688171	65688469						chr1	6240433	6240859	427	6240632	84
chr1	65689669	65690369						chr1	116515061	116515953	893	116515295	84
chr1	65690571	65692471						chr13	101338727	101339501	775	101339175	84
chr1	65692519	65692821						chr19	39941545	39942100	556	39941855	83
chr1	65695971	65696519						chr14	100072714	100073198	485	100072987	83
chr1	66393119	66397371						chr19	18392480	18392833	354	18392626	83
chr1	66437919	66439319						chr20	50929057	50929593	537	50929323	83
chr1	67148971	67149271						chr6	122484950	122485264	315	122485123	83
chr1	67293069	67293221						chr7	107069535	107069834	300	107069681	83
chr1	67297721	67298369						chr19	267294	267833	540	267578	82
chr1	67299669	67301971						chr5	112929901	112930582	682	112930118	82
chr1	68254869	68255121						chr6	145139483	145139798	316	145139633	82
chr1	68255621	68256221						chr19	38287516	38287850	335	38287681	82
chr1	72634619	72637071						chr5	172429275	172429637	363	172429471	82
chr1	73521371	73522119						chr7	98131732	98132514	783	98132117	82
chr1	78732919	78733519						chr3	188795935	188796418	484	188796225	82
chr1	79441369	79441919						chr13	75482550	75482835	286	75482685	82
chr1	81057419	81058969						chr1	158148065	158148737	673	158148255	81
chr1	81125167	81126969						chr3	153591892	153592206	315	153591997	81
chr1	81217569	81217917						chr5	74576756	74577438	683	74577087	81
chr1	82161568	82162570						chr1	234730043	234730594	552	234730316	81
chr1	82358669	82360019						chr13	41310932	41311256	325	41311106	81
chr1	82395769	82396071						chr17	36196754	36197225	472	36196917	81
chr1	82466321	82466769						chr17	44325525	44326246	722	44325793	81
chr1	82646171	82647021						chr19	39996298	39996852	555	39996570	81
chr1	84436821	84438371						chr7	128949031	128949376	346	128949217	80
chr1	84619019	84619321						chr14	76961751	76962213	463	76961933	80
chr1	84620271	84621169						chr12	52189290	52189732	443	52189545	80
chr1	85209271	85209869						chr2	120245506	120245875	370	120245654	80
chr1	85210069	85211319						chr1	200738956	200739531	576	200739225	80
chr1	85215271	85215669						chr14	76955933	76956530	598	76956147	79
chr1	86295719	86297171						chr17	1463142	1463604	463	1463326	79
chr1	86774671	86775371						chr16	11349741	11350657	917	11350172	79
chr1	87177819	87179071						chr2	118954487	118955163	677	118954811	79
chr1	87179219	87182269						chr3	69790984	69791412	429	69791247	79
chr1	87202619	87203371						chr4	16196324	16196953	630	16196685	79
chr1	87209321	87209769						chr8	142726471	142726979	509	142726630	79
chr1	87219619	87220019						chr7	88278956	88279487	532	88279173	78
chr1	87225969	87226721						chr11	62108960	62109385	426	62109130	78
chr1	87826319	87826819						chr18	23078458	23078946	489	23078725	78
chr1	87826971	87827221						chr19	51786666	51787194	529	51787041	78
chr1	87869419	87869921						chr8	101136887	101137470	584	101137218	78
chr1	88462071	88463171						chr1	156963608	156963925	318	156963764	78
chr1	89310971	89312721						chr10	68567002	68567335	334	68567150	78
chr1	89354419	89354893						chr5	91311742	91312420	679	91311920	78
chr1	91569645	91570247						chr11	124800421	124800891	471	124800717	78
chr1	91570895	91572997						chr14	103057593	103058161	569	103057827	78
chr1	91585295	91586497						chr7	98137569	98138116	548	98137902	77
chr1	92456345	92459995						chr12	57118651	57119643	993	57119031	77
chr1	92460145	92463545						chr13	76879475	76879910	436	76879680	76
chr1	93033447	93033797						chr11	73280600	73280999	400	73280802	76
chr1	93042745	93043097						chr2	239264912	239265609	698	239265408	76
chr1	93414947	93415597						chr3	10426696	10427150	455	10426988	76
chr1	93957996	93959648						chr3	48527995	48528449	455	48528238	76
chr1	94344646	94345498						chr2	112529773	112530355	583	112530035	75
chr1	94598748	94600096						chr1	158248810	158249354	545	158249018	75
chr1	94601496	94602546						chr12	68358608	68359134	527	68358967	75
chr1	94603348	94604196						chr16	11640283	11640834	552	11640562	75
chr1	94614148	94615798						chr16	73153856	73154340	485	73154104	75
chr1	95861796	95862198						chr18	62503497	62504316	820	62504131	75
chr1	96465048	96466296						chr2	173874623	173875243	621	173874964	75
chr1	98315248	98316598						chr20	31602758	31603147	390	31602945	75
chr1	98323098	98323946						chr7	135980411	135981016	606	135980653	75
chr1	98765898	98766396						chr17	82627610	82628116	507	82627915	75
chr1	98871146	98872396						chr19	13984997	13985453	457	13985250	75
chr1	99362846	99363748						chr5	143002578	143003326	749	143003133	75
chr1	99370446	99371198						chr2	180761245	180761552	308	180761395	75
chr1	99373448	99374348						chr12	117189535	117190139	605	117189857	75
chr1	99441348	99442348						chr9	40991618	40992478	861	40992240	75
chr1	99603548	99604248						chr13	25249133	25249397	265	25249268	74
chr1	99808496	99809446						chr1	158809904	158810339	436	158810073	74
chr1	100257046	100257348						chr6	139126178	139126564	387	139126361	74
chr1	100530446	100531798						chr1	153375494	153375949	456	153375699	74
chr1	101309198	101310198						chr3	49120956	49121358	403	49121117	74
chr1	102478646	102479396						chr15	33154879	33155383	505	33155191	73
chr1	102561796	102564996						chr16	12816629	12817288	660	12816854	73
chr1	102714848	102715646						chr21	38968701	38969120	420	38968978	73
chr1	103145646	103146448						chr5	95863448	95863794	347	95863603	73
chr1	103160346	103160898						chr1	121558628	121558869	242	121558751	73
chr1	103166548	103167546						chr13	40402112	40402655	544	40402499	73
chr1	103170446	103172046						chr13	98543139	98543599	461	98543336	73
chr1	103275146	103276198						chr19	16078848	16079294	447	16079021	73
chr1	103764230	103765482						chr11	107927874	107928387	514	107928106	73
chr1	104104180	104104682						chr13	99495869	99496739	871	99496540	73
chr1	104387180	104388380						chr20	46523962	46524275	314	46524116	72
chr1	104465380	104470230						chr4	173414822	173415371	550	173415218	72
chr1	104495582	104496332						chr10	511158	511486	329	511320	72
chr1	104592630	104594730						chr2	209473924	209474314	391	209474139	72
chr1	104759330	104761282						chr5	72598559	72599027	469	72598767	72
chr1	106567680	106569530						chr1	150066809	150067698	890	150067322	72
chr1	106923832	106925132						chr2	203534401	203535068	668	203534735	72
chr1	108114282	108114580						chr3	39108427	39108745	319	39108633	72
chr1	108117830	108118532						chr14	76905029	76905653	625	76905188	71
chr1	108118732	108119132						chr3	194930443	194930804	362	194930589	71
chr1	109532480	109532932						chr5	33299346	33300037	692	33299733	71
chr1	109790580	109792330						chr5	172765161	172765686	526	172765472	71
chr1	110430382	110431232						chr3	139572839	139573193	355	139573046	71
chr1	110434030	110434382						chr9	121613404	121613939	536	121613599	71
chr1	112390482	112390830						chr4	2009977	2010380	404	2010132	71
chr1	113140782	113141682						chr5	173615952	173616392	441	173616147	71
chr1	114039932	114040380						chr7	87219294	87220087	794	87219792	71
chr1	114040632	114041482						chr20	45452870	45453493	624	45453148	70
chr1	114166982	114167482						chr7	26388308	26388659	352	26388493	70
chr1	114274582	114275182						chr1	230972893	230973257	365	230973081	70
chr1	114341982	114343130						chr11	121524162	121524670	509	121524349	70
chr1	114345932	114346532						chr4	153151810	153152344	535	153152154	70
chr1	114369830	114370482						chr1	89754329	89754784	456	89754630	69
chr1	114828931	114829283						chr16	11809599	11810544	946	11810209	69
chr1	115147733	115148231						chr3	72614387	72614880	494	72614670	69
chr1	115827883	115829933						chr6	148657077	148657525	449	148657253	69
chr1	116152281	116152681						chr16	4679712	4680338	627	4680046	69
chr1	116313080	116313382						chr11	78390746	78391191	446	78390950	69
chr1	116826832	116827330						chr13	22161877	22162238	362	22162038	69
chr1	116875082	116875630						chr14	68268269	68268533	265	68268412	69
chr1	116877282	116880580						chr7	140390695	140391206	512	140391048	69
chr1	116881080	116882230						chr1	151654133	151654779	647	151654382	69
chr1	117734682	117735682						chr1	151790651	151791026	376	151790843	69
chr1	118564781	118565079						chr10	97641079	97641628	550	97641357	69
chr1	119007981	119008781						chr5	119355761	119356130	370	119355964	69
chr1	119870781	119871731						chr1	109313056	109313586	531	109313318	68
chr1	120082403	120082601						chr16	12573195	12573988	794	12573447	68
chr1	120084053	120084603						chr19	1470478	1470930	453	1470704	68
chr1	120086053	120087151						chr14	75287583	75288025	443	75287751	68
chr1	120088351	120088653						chr5	142223638	142224011	374	142223858	68
chr1	120089853	120091453						chr8	142030011	142030371	361	142030159	68
chr1	120092001	120093251						chr1	39776208	39776622	415	39776400	68
chr1	120100315	120101017						chr17	68312466	68312898	433	68312747	68
chr1	120102667	120103317						chr3	71443911	71444349	439	71444123	68
chr1	120104469	120105569						chr5	76873915	76874516	602	76874137	68
chr1	120116869	120117219						chr9	89154644	89155129	486	89154847	68
chr1	120141438	120141890						chr6	168007561	168007870	310	168007676	68
chr1	120142340	120145992						chr10	163946	164732	787	164398	68
chr1	120146142	120146842						chr6	26521289	26521865	577	26521677	68
chr1	120148090	120148542						chr6	158536192	158536534	343	158536351	68
chr1	121257135	121257435						chr10	71750477	71750954	478	71750654	67
chr1	121263285	121264183						chr16	85829619	85830135	517	85829829	67
chr1	121266433	121267385						chr17	83125575	83126014	440	83125728	67
chr1	121269235	121274034						chr17	57946883	57947219	337	57947040	67
chr1	143287780	143289132						chr9	35844985	35845400	416	35845171	67
chr1	143293025	143293380						chr4	185513395	185513828	434	185513640	66
chr1	143506497	143507749						chr12	89756897	89757342	446	89757148	66
chr1	143508049	143508784						chr17	76029477	76029906	430	76029620	66
chr1	143709556	143711556						chr17	81794557	81794981	425	81794708	66
chr1	143803048	143806291						chr2	136022717	136023012	296	136022888	66
chr1	143943595	143943995						chr4	141329071	141329466	396	141329314	66
chr1	143946847	143947343						chr6	17993468	17993768	301	17993618	66
chr1	143947595	143949347						chr1	116605839	116606545	707	116606335	66
chr1	143989944	143990193						chr3	50244654	50245199	546	50244987	66
chr1	144009488	144010138						chr16	84897817	84898203	387	84898038	66
chr1	144043328	144043626						chr1	146034621	146035442	822	146035028	66
chr1	144334017	144334467						chr17	8858766	8859375	610	8859192	66
chr1	144341222	144342072						chr1	45543573	45544073	501	45543883	65
chr1	144493199	144493399						chr1	110267689	110268523	835	110268223	65
chr1	148252833	148254983						chr10	124145188	124145517	330	124145337	65
chr1	149684916	149685568						chr17	29195552	29196135	584	29195769	65
chr1	149685718	149686468						chr17	59437516	59438121	606	59437877	65
chr1	149746552	149747304						chr19	47388791	47389190	400	47388944	65
chr1	149747504	149748652						chr2	128473402	128473760	359	128473549	65
chr1	149768450	149769900						chr20	13659299	13659876	578	13659515	65
chr1	149770200	149771602						chr15	32908192	32908536	345	32908345	65
chr1	149772300	149772950						chr20	3811115	3811768	654	3811460	65
chr1	149775298	149775800						chr10	3671455	3671825	371	3671583	65
chr1	149776898	149777296						chr16	11743355	11743926	572	11743750	65
chr1	150176926	150177076						chr1	23378099	23378582	484	23378411	64
chr1	150183809	150184208						chr10	33876782	33877184	403	33876958	64
chr1	150186702	150187400						chr11	59216881	59217265	385	59217090	64
chr1	151473076	151473878						chr12	56700182	56700883	702	56700703	64
chr1	153515176	153516726						chr2	226122081	226122733	653	226122235	64
chr1	153518128	153518776						chr9	135992696	135993160	465	135992896	64
chr1	153598426	153598926						chr17	57046782	57047405	624	57047104	64
chr1	154385778	154386278						chr10	50458287	50458791	505	50458645	64
chr1	154386828	154387326						chr13	28468099	28468457	359	28468266	64
chr1	157147310	157148512						chr13	42275142	42275417	276	42275280	64
chr1	157148610	157149060						chr12	685461	685831	371	685635	63
chr1	157155362	157156362						chr19	35175427	35175961	535	35175760	63
chr1	157402412	157405064						chr2	172208823	172209106	284	172208977	63
chr1	157405214	157405762						chr5	54610250	54610952	703	54610512	63
chr1	157566614	157567262						chr6	5997261	5997907	647	5997752	63
chr1	158148864	158149664						chr1	159068042	159068523	482	159068369	63
chr1	158149962	158150662						chr10	124043115	124043436	322	124043272	63
chr1	158319914	158320662						chr14	92600437	92600869	433	92600639	63
chr1	158818464	158819464						chr9	127519334	127519768	435	127519578	63
chr1	159646312	159646764						chr5	140251548	140251860	313	140251703	63
chr1	159647014	159647562						chr1	198881207	198881521	315	198881390	63
chr1	159663812	159664164						chr19	55641960	55642419	460	55642137	63
chr1	159909914	159910412						chr11	66068887	66069213	327	66069067	62
chr1	159910762	159911212						chr13	52921280	52921713	434	52921473	62
chr1	160656912	160659064						chr17	36192375	36192758	384	36192591	62
chr1	161389364	161389912						chr19	35374938	35375402	465	35375188	62
chr1	161439664	161441012						chr3	61533124	61533434	311	61533280	62
chr1	162423364	162424162						chr6	137389163	137389381	219	137389307	62
chr1	162892564	162893414						chr8	128205651	128206178	528	128206017	62
chr1	162918812	162919314						chr1	84854450	84854733	284	84854591	62
chr1	164295565	164296315						chr17	40326252	40326752	501	40326433	62
chr1	166508915	166509517						chr6	133983428	133983765	338	133983611	62
chr1	166509715	166510665						chr11	120344386	120344745	360	120344563	62
chr1	167563817	167564417						chr2	162125868	162126504	637	162126137	62
chr1	167565115	167565467						chr2	241355977	241356311	335	241356100	62
chr1	167600367	167600667						chr3	52244823	52245254	432	52245109	62
chr1	167601065	167601465						chr4	121154226	121154567	342	121154416	61
chr1	167601715	167602765						chr12	89733709	89734521	813	89734106	61
chr1	167611715	167612617						chr19	46181344	46181714	371	46181503	61
chr1	167612815	167613415						chr20	54132671	54133131	461	54132907	61
chr1	167616617	167619065						chr6	47335554	47335835	282	47335705	61
chr1	167712967	167715417						chr7	30225900	30226350	451	30226192	61
chr1	168348016	168348866						chr1	94735398	94735935	538	94735736	61
chr1	168502864	168504066						chr1	169604961	169605352	392	169605146	61
chr1	168504364	168505664						chr1	204647549	204647839	291	204647708	61
chr1	168520066	168520866						chr13	43374652	43374928	277	43374799	61
chr1	171366363	171366713						chr19	38048422	38049102	681	38048669	61
chr1	171434513	171434815						chr19	54200333	54200747	415	54200578	61
chr1	173122265	173124013						chr14	21263439	21264127	689	21263765	60
chr1	173330813	173331315						chr1	221777748	221778175	428	221777936	60
chr1	173406613	173407065						chr10	28398937	28399392	456	28399237	60
chr1	173685765	173686863						chr12	56658810	56659306	497	56659124	60
chr1	173688515	173689115						chr13	34257896	34258409	514	34258259	60
chr1	175029366	175029818						chr13	99144319	99144631	313	99144488	60
chr1	175839268	175840968						chr14	23112740	23113143	404	23112944	60
chr1	175841116	175842068						chr19	39337560	39338223	664	39337874	60
chr1	177343166	177344566						chr3	184085428	184085910	483	184085584	60
chr1	178055467	178058567						chr13	94549230	94549698	469	94549567	60
chr1	178065869	178068267						chr12	122646904	122647233	330	122647054	60
chr1	179823869	179824269						chr14	63900031	63900396	366	63900178	60
chr1	180611618	180612266						chr6	161406536	161406967	432	161406832	60
chr1	180617466	180618168						chr19	10421981	10422366	386	10422166	60
chr1	181099066	181100268						chr1	121092714	121092984	271	121092857	60
chr1	181101518	181101966						chr2	240585920	240586430	511	240586226	60
chr1	181104068	181105316						chr13	46751777	46752372	596	46751978	59
chr1	181105716	181106566						chr1	24863755	24864258	504	24863945	59
chr1	181123916	181124318						chr2	198913771	198914019	249	198913911	59
chr1	181127716	181129366						chr3	136758091	136758447	357	136758289	59
chr1	181129468	181129968						chr3	184407863	184408364	502	184408168	59
chr1	181131066	181131468						chr5	140611951	140612379	429	140612188	59
chr1	181131666	181132018						chr7	30240314	30240736	423	30240494	59
chr1	181134718	181135366						chr3	46538890	46539388	499	46539239	59
chr1	181149616	181150018						chr1	230749003	230749852	850	230749539	59
chr1	181152266	181154066						chr17	75969948	75970268	321	75970119	59
chr1	182028469	182029617						chr3	160129599	160130090	492	160129747	59
chr1	182029917	182030569						chr1	167293060	167293464	405	167293301	59
chr1	182040069	182041767						chr11	119095681	119096008	328	119095824	59
chr1	182629419	182630267						chr4	41934433	41934905	473	41934705	59
chr1	182632269	182632819						chr13	20221855	20222138	284	20222014	58
chr1	182633919	182634317						chr19	43696318	43696608	291	43696455	58
chr1	183002669	183003519						chr19	47386612	47386921	310	47386767	58
chr1	183604019	183605167						chr2	128624056	128624410	355	128624253	58
chr1	184158370	184159870						chr2	225171390	225171700	311	225171549	58
chr1	184212668	184213418						chr4	140790871	140791261	391	140791081	58
chr1	184649120	184650120						chr1	111132379	111132945	567	111132800	58
chr1	185693570	185694372						chr1	167499513	167499985	473	167499855	58
chr1	186218422	186219572						chr2	26768936	26769295	360	26769115	58
chr1	186428622	186429572						chr5	150082354	150082761	408	150082589	58
chr1	186511620	186512722						chr9	33160936	33161311	376	33161152	58
chr1	186617972	186619222						chr1	245516295	245516954	660	245516717	58
chr1	186817672	186819222						chr19	40355692	40356369	678	40355891	58
chr1	186819470	186820120						chr5	115603719	115603999	281	115603875	58
chr1	187072370	187073320						chr19	14005056	14005654	599	14005264	58
chr1	187634770	187635770						chr1	110542740	110543208	469	110542953	57
chr1	188422571	188423321						chr11	110989824	110990113	290	110989965	57
chr1	189060471	189062721						chr13	45768677	45768953	277	45768806	57
chr1	189075123	189075821						chr19	38857201	38857603	403	38857469	57
chr1	189080021	189081223						chr4	3059215	3059487	273	3059360	57
chr1	189094023	189095871						chr18	10476451	10476812	362	10476635	57
chr1	189139071	189141371						chr4	162015144	162015591	448	162015374	57
chr1	190579624	190580324						chr6	90537980	90538258	279	90538123	57
chr1	190950274	190950622						chr3	186105547	186105879	333	186105733	56
chr1	191173872	191174974						chr10	72297067	72297508	442	72297341	56
chr1	191260922	191261974						chr15	99510482	99511063	582	99510895	56
chr1	192051674	192052322						chr2	153864039	153864379	341	153864198	56
chr1	192463772	192464524						chr2	201900243	201900717	475	201900567	56
chr1	192609424	192610022						chr3	28188779	28189148	370	28188929	56
chr1	192726572	192727024						chr5	73306785	73307104	320	73306926	56
chr1	192821972	192822222						chr7	140210356	140210879	524	140210594	56
chr1	193111524	193112374						chr7	141960602	141961344	743	141961108	56
chr1	193418224	193419024						chr1	85278869	85279406	538	85279138	56
chr1	193537924	193538274						chr13	50626075	50626398	324	50626225	56
chr1	193793972	193794724						chr17	35254256	35254665	410	35254512	56
chr1	194055772	194056324						chr2	42547026	42547381	356	42547230	56
chr1	195195174	195196372						chr4	168789940	168790349	410	168790129	56
chr1	195327424	195329522						chr7	139861900	139862430	531	139862041	56
chr1	195594024	195594624						chr6	1024616	1024994	379	1024798	56
chr1	197959874	197960724						chr19	50375014	50375370	357	50375168	56
chr1	199857526	199857924						chr6	25962406	25962791	386	25962565	56
chr1	200231476	200232326						chr19	2974484	2974809	326	2974655	55
chr1	200241976	200243526						chr6	14877098	14877448	351	14877254	55
chr1	200301476	200302826						chr3	42192654	42193241	588	42192876	55
chr1	200437726	200438326						chr19	14128033	14128453	421	14128176	55
chr1	201476276	201476726						chr19	29964155	29964732	578	29964394	55
chr1	201543776	201544526						chr2	101113352	101113975	624	101113550	55
chr1	201592726	201593526						chr6	149271555	149271960	406	149271751	55
chr1	201593824	201594026						chr9	127388488	127388894	407	127388697	55
chr1	203197974	203198526						chr22	37730705	37731060	356	37730845	55
chr1	203198774	203204274						chr12	14770683	14771261	579	14771089	55
chr1	203324226	203325924						chr2	96897519	96897997	479	96897744	55
chr1	203326026	203327376						chr2	110204802	110205095	294	110204953	55
chr1	203327624	203328224						chr10	11673985	11674394	410	11674187	54
chr1	204503476	204503774						chr11	125514643	125515226	584	125514934	54
chr1	204505576	204506324						chr12	45670383	45670994	612	45670604	54
chr1	204506624	204507076						chr7	128697145	128697495	351	128697337	54
chr1	204507176	204508474						chr2	101038596	101038968	373	101038764	54
chr1	205285076	205285826						chr15	64984238	64984659	422	64984473	54
chr1	205543276	205544174						chr15	74546055	74546364	310	74546213	54
chr1	205693226	205694026						chr6	132749149	132749525	377	132749295	54
chr1	206243599	206243797						chr22	38967722	38968019	298	38967868	54
chr1	206260397	206260799						chr6	21593196	21593680	485	21593523	54
chr1	206326405	206327205						chr1	200207702	200208073	372	200207917	53
chr1	207958909	207959959						chr13	30847953	30848323	371	30848164	53
chr1	207963107	207963657						chr13	79171648	79172009	362	79171842	53
chr1	209410559	209411659						chr17	81514988	81515379	392	81515245	53
chr1	209411809	209412457						chr19	54345535	54346259	725	54345720	53
chr1	211514312	211516460						chr3	101898808	101899073	266	101898916	53
chr1	211590460	211591762						chr9	107866878	107867389	512	107867035	53
chr1	211605112	211608410						chr1	165851112	165851528	417	165851322	53
chr1	211928762	211929810						chr16	11328623	11329135	513	11328746	53
chr1	212254162	212258112						chr19	11320504	11320882	379	11320709	53
chr1	212498512	212499060						chr7	47475233	47475634	402	47475385	53
chr1	212636110	212636462						chr19	41233537	41233935	399	41233757	53
chr1	212671162	212672062						chr1	152036377	152036634	258	152036485	53
chr1	213326811	213327859						chr10	94403371	94403953	583	94403739	53
chr1	215542961	215543261						chr19	51123571	51124130	560	51123792	53
chr1	218459310	218460110						chr12	14252716	14253084	369	14252937	52
chr1	218460262	218460912						chr14	75188653	75188920	268	75188795	52
chr1	218462712	218464610						chr15	45572717	45573026	310	45572850	52
chr1	218588260	218589560						chr2	138028535	138028961	427	138028754	52
chr1	218874660	218875162						chr3	152243868	152244334	467	152244171	52
chr1	219461110	219462660						chr3	153658008	153658541	534	153658149	52
chr1	219586860	219588712						chr1	205605125	205605684	560	205605323	52
chr1	220330610	220331010						chr13	40630109	40630458	350	40630260	52
chr1	220711212	220711962						chr2	161170956	161171344	389	161171103	52
chr1	220732462	220733112						chr18	26642467	26643052	586	26642677	52
chr1	220733310	220733562						chr1	112957032	112958012	981	112957639	52
chr1	220913912	220916612						chr19	35448563	35449341	779	35449182	52
chr1	221000762	221001510						chr19	43532532	43533249	718	43533092	52
chr1	221016560	221016812						chr1	39102728	39103376	649	39103188	51
chr1	221045412	221047960						chr12	57148874	57149252	379	57149015	51
chr1	221068810	221070660						chr1	162922232	162922521	290	162922403	51
chr1	221074312	221075810						chr1	225660701	225661080	380	225660913	51
chr1	221157010	221157412						chr1	229935095	229935437	343	229935279	51
chr1	221165562	221166962						chr1	235083527	235083874	348	235083766	51
chr1	221167212	221168110						chr2	17804164	17804662	499	17804460	51
chr1	221350260	221352360						chr12	123532162	123532573	412	123532299	51
chr1	221457560	221458962						chr13	25872845	25873650	806	25872979	51
chr1	221461660	221463110						chr3	18046546	18046838	293	18046715	51
chr1	221780060	221782710						chr4	88858836	88859096	261	88858957	51
chr1	221809512	221810162						chr5	76582283	76582595	313	76582440	51
chr1	222771962	222773212						chr7	26314196	26314769	574	26314537	51
chr1	223386760	223387010						chr6	149373589	149373918	330	149373746	51
chr1	223387362	223387810						chr21	38476370	38476736	367	38476568	51
chr1	223870502	223871602						chr1	151199046	151199701	656	151199495	51
chr1	223887700	223888552						chr18	11981002	11981287	286	11981138	51
chr1	226827503	226828153						chr18	24138592	24139018	427	24138863	51
chr1	227541853	227542701						chr10	31964538	31964828	291	31964697	50
chr1	228681255	228681957						chr10	98349250	98349734	485	98349430	50
chr1	228778455	228778857						chr13	61908884	61909244	361	61909103	50
chr1	228851905	228852607						chr15	42108805	42109177	373	42108953	50
chr1	228898857	228899105						chr16	10738384	10739037	654	10738812	50
chr1	228938155	228938955						chr19	35704152	35704458	307	35704304	50
chr1	228939805	228941657						chr2	19474084	19474500	417	19474272	50
chr1	228949207	228949755						chr20	52675466	52675872	407	52675698	50
chr1	228949955	228950157						chr5	54646460	54646995	536	54646859	50
chr1	228960355	228961055						chr5	163916184	163916797	614	163916517	50
chr1	228989805	228992505						chr9	114995820	114996258	439	114996058	50
chr1	229022905	229030755						chrX	129689482	129689915	434	129689769	50
chr1	229030905	229032255						chr19	39430624	39430930	307	39430772	50
chr1	229033007	229033405						chr1	48617279	48617595	317	48617437	50
chr1	229067005	229068355						chr1	92784045	92784527	483	92784201	50
chr1	229068605	229069357						chr1	229537949	229538252	304	229538107	50
chr1	229129505	229130405						chr1	246961917	246962199	283	246962073	50
chr1	229155107	229155657						chr12	22539078	22539683	606	22539349	50
chr1	229158605	229159007						chr14	92729713	92730267	555	92730128	50
chr1	229199555	229200805						chr18	58213450	58213797	348	58213602	50
chr1	229578857	229579757						chr20	56419024	56419667	644	56419541	50
chr1	229856255	229856607						chr3	126527809	126528102	294	126527969	50
chr1	230570808	230571158						chr4	2412977	2413381	405	2413196	50
chr1	230572008	230572758						chr8	130206426	130206951	526	130206560	50
chr1	230573008	230573408						chr3	194730366	194730692	327	194730500	50
chr1	231053308	231054258						chr16	85136184	85136583	400	85136377	50
chr1	231431456	231432108						chr5	181203209	181203514	306	181203386	50
chr1	231516256	231516408						chr19	54901140	54901846	707	54901301	49
chr1	232271858	232272958						chr2	7773448	7773879	432	7773676	49
chr1	232630306	232631308						chr3	47788760	47789250	491	47789088	49
chr1	232937508	232937956						chr3	194206308	194206802	495	194206629	49
chr1	234488608	234489056						chr4	115602981	115603287	307	115603145	49
chr1	234495056	234495908						chr4	123449576	123450029	454	123449818	49
chr1	234498706	234499156						chr6	41429235	41429731	497	41429389	49
chr1	234499356	234500856						chr7	17564921	17565166	246	17565023	49
chr1	234511958	234513256						chr7	134738049	134738476	428	134738212	49
chr1	234517208	234518208						chr8	38644809	38645338	530	38645146	49
chr1	234518406	234518806						chr8	120827603	120828020	418	120827762	49
chr1	234521556	234522506						chr9	124202284	124202661	378	124202457	49
chr1	234558658	234559258						chr1	150160211	150160848	638	150160649	49
chr1	234619808	234620506						chr3	12187489	12188106	618	12187764	49
chr1	234760355	234760705						chr1	41752049	41752316	268	41752184	49
chr1	234771455	234781005						chr1	149997432	149997861	430	149997629	49
chr1	234782105	234783055						chr14	92724489	92725072	584	92724682	49
chr1	234783057	234783455						chr17	42735766	42736013	248	42735874	49
chr1	234849605	234850605						chr2	174969038	174969607	570	174969185	49
chr1	234851705	234852655						chr3	31544679	31544988	310	31544865	49
chr1	234853955	234854457						chr3	38102054	38102426	373	38102263	49
chr1	234873255	234878905						chr5	6645473	6645842	370	6645618	49
chr1	234884655	234887405						chr7	120997962	120998248	287	120998084	49
chr1	234913955	234917655						chr1	235980984	235981244	261	235981095	49
chr1	234917805	234918255						chr1	109370780	109371890	1111	109371108	49
chr1	234918505	234919855						chr10	6291263	6291627	365	6291469	49
chr1	234927105	234927655						chr10	71888810	71889176	367	71889021	49
chr1	234934005	234934807						chr3	188507218	188507687	470	188507589	49
chr1	234943055	234946255						chr12	51832423	51833105	683	51832704	49
chr1	235005357	235005755						chr17	7240321	7240694	374	7240537	49
chr1	235010755	235013255						chr17	58281863	58282322	460	58282090	49
chr1	235079238	235079990						chr19	39033253	39033514	262	39033386	49
chr1	235081937	235085537						chr2	20052032	20052359	328	20052220	49
chr1	235892302	235894152						chr3	138347497	138347811	315	138347656	49
chr1	235923504	235924502						chr7	150567239	150567731	493	150567376	49
chr1	235932052	235934352						chr18	10058252	10058673	422	10058492	48
chr1	236097154	236097402						chr2	112793574	112793906	333	112793729	48
chr1	236502754	236503254						chr3	58484041	58484397	357	58484288	48
chr1	237975704	237976604						chr4	56739136	56739450	315	56739311	48
chr1	238331002	238331602						chr7	26665064	26665335	272	26665214	48
chr1	242635200	242635552						chr1	220701830	220702242	413	220702083	48
chr1	244224050	244224502						chr20	62774670	62774991	322	62774858	48
chr1	244224700	244225550						chr12	78034162	78034460	299	78034314	48
chr1	244253700	244255250						chr22	45288067	45288436	370	45288224	48
chr1	244298800	244299552						chr14	91009516	91009832	317	91009700	48
chr1	244299700	244300150						chr17	60866087	60866393	307	60866218	48
chr1	244318950	244319802						chr11	60952553	60952976	424	60952809	48
chr1	244319950	244320650						chr12	4648167	4648627	461	4648343	48
chr1	244729452	244731252						chr1	106727172	106727481	310	106727331	47
chr1	244815050	244817052						chr1	224498085	224498514	430	224498285	47
chr1	244903950	244904900						chr16	58426064	58426514	451	58426328	47
chr1	244905150	244905452						chr17	73333387	73333748	362	73333573	47
chr1	244905600	244906202						chr2	42028434	42029016	583	42028684	47
chr1	244917352	244917800						chr3	171838381	171838649	269	171838483	47
chr1	244918350	244922550						chr6	43383780	43384052	273	43383887	47
chr1	244960700	244961252						chr7	129632	129970	339	129756	47
chr1	246698300	246699600						chr8	115218993	115219279	287	115219142	47
chr1	246703450	246703852						chr1	100523052	100523344	293	100523206	47
chr1	247360452	247361752						chr15	40388610	40389345	736	40388735	47
chr1	247389400	247391602						chr20	32732047	32732323	277	32732167	47
chr1	247407152	247408752						chr3	149623902	149624413	512	149624053	47
chr1	247409702	247410802						chr5	172877955	172878466	512	172878102	47
chr1	247906202	247907802						chr5	177546460	177546826	367	177546582	47
chr1	248708703	248712401						chr9	104869077	104869413	337	104869218	47
chr1	248792653	248792905						chr15	101320559	101320894	336	101320769	47
chr1	248871953	248873753						chr6	1665165	1665519	355	1665362	47
chr1	248873905	248874153						chr9	127154416	127154837	422	127154589	47
chr10	73253	74603						chr1	159009949	159010252	304	159010097	47
chr10	127253	128003						chr14	20683022	20683593	572	20683406	47
chr10	128179	128579						chr2	127295011	127295346	336	127295163	47
chr10	2380099	2380799						chr1	111215545	111216685	1141	111216040	46
chr10	2381049	2381675						chr1	121516625	121517022	398	121516849	46
chr10	2885251	2886351						chr1	172746345	172746629	285	172746483	46
chr10	3039677	3041101						chr11	118700245	118700531	287	118700380	46
chr10	3051351	3052927						chr12	46585967	46586213	247	46586093	46
chr10	3465051	3466027						chr12	92233696	92234218	523	92233862	46
chr10	3466751	3468851						chr13	79779637	79780066	430	79779928	46
chr10	3666901	3667451						chr18	3230472	3231149	678	3230840	46
chr10	3719727	3720277						chr3	122356120	122356541	422	122356270	46
chr10	3720877	3721501						chr3	180294700	180295228	529	180295056	46
chr10	3803827	3805077						chr5	32508924	32509356	433	32509143	46
chr10	3805477	3805901						chr5	162268782	162269190	409	162269006	46
chr10	3807801	3808401						chr6	30450616	30451108	493	30450837	46
chr10	3811077	3811851						chr7	17030566	17030923	358	17030766	46
chr10	3850577	3851277						chr7	44980455	44980951	497	44980697	46
chr10	3980651	3981951						chr8	102979573	102979943	371	102979802	46
chr10	4130401	4131601						chr8	124261767	124262273	507	124261954	46
chr10	4270077	4270551						chr4	113241922	113242432	511	113242051	46
chr10	5025327	5026101						chr10	19828547	19828849	303	19828722	46
chr10	5534456	5535330						chr13	75319273	75319568	296	75319410	46
chr10	5851606	5852506						chr13	99046292	99046760	469	99046439	46
chr10	5852806	5853230						chr2	197822516	197822825	310	197822666	46
chr10	6267330	6267906						chr7	27901044	27901432	389	27901142	46
chr10	6394857	6398257						chr1	109391441	109391960	520	109391819	46
chr10	6398457	6400107						chr9	297586	297873	288	297772	46
chr10	6400257	6401881						chr1	114853510	114853964	455	114853684	46
chr10	6410157	6410631						chr1	159076817	159077095	279	159076944	46
chr10	6765831	6766881						chr1	231515765	231515985	221	231515882	45
chr10	6766957	6767607						chr13	50678451	50679051	601	50678905	45
chr10	6925507	6930807						chr17	50854625	50854917	293	50854773	45
chr10	6980407	6980831						chr2	37762282	37762564	283	37762429	45
chr10	6987507	6987957						chr20	44442468	44442933	466	44442798	45
chr10	7028481	7029231						chr3	188916975	188917471	497	188917314	45
chr10	7036731	7037507						chr4	699281	699769	489	699507	45
chr10	7042781	7043657						chr4	6267504	6267877	374	6267730	45
chr10	7044357	7046207						chr5	135437243	135437777	535	135437454	45
chr10	7046607	7047831						chr7	134084731	134085015	285	134084878	45
chr10	7081431	7082557						chr1	156552947	156553266	320	156553082	45
chr10	7082631	7086807						chr10	3472755	3473101	347	3472914	45
chr10	7130657	7131157						chr12	47083238	47083537	300	47083388	45
chr10	7438357	7439381						chr12	75378320	75378595	276	75378451	45
chr10	7480607	7481181						chr2	27805124	27805490	367	27805334	45
chr10	7502431	7502757						chr3	149151912	149152262	351	149152094	45
chr10	11344420	11346194						chr4	40486534	40486859	326	40486679	45
chr10	11717844	11718594						chr6	143098121	143098606	486	143098242	45
chr10	11814020	11814820						chr7	29319991	29320295	305	29320103	45
chr10	12051444	12052020						chr13	97386884	97387406	523	97387255	45
chr10	12053370	12054720						chr1	110872497	110873331	835	110873043	45
chr10	12270020	12270970						chr10	24623039	24623334	296	24623181	45
chr10	12271044	12271720						chr14	88005030	88005386	357	88005228	45
chr10	12318920	12319244						chr22	37492921	37493270	350	37493070	45
chr10	12333294	12333720						chr7	80918785	80919148	364	80918966	45
chr10	13252519	13253093						chr1	30869002	30869408	407	30869247	44
chr10	13269243	13270069						chr1	116359107	116359390	284	116359234	44
chr10	13557369	13557919						chr1	209569670	209570046	377	209569825	44
chr10	13566119	13567043						chr16	9061359	9061962	604	9061532	44
chr10	13567219	13567769						chr17	70365177	70365538	362	70365383	44
chr10	15182144	15182370						chr17	29255200	29255651	452	29255400	44
chr10	15195220	15195594						chr19	44685710	44686245	536	44686006	44
chr10	15195744	15196894						chr1	44698099	44698597	499	44698358	44
chr10	16245444	16247120						chr15	41970056	41970415	360	41970239	44
chr10	16565994	16567144						chr17	10021328	10021589	262	10021436	44
chr10	20616664	20617240						chr19	38436592	38437039	448	38436782	44
chr10	21299714	21299990						chr2	102357926	102358359	434	102358133	44
chr10	21414814	21415464						chr4	161581371	161581761	391	161581505	44
chr10	21448440	21449314						chr6	35348396	35349026	631	35348537	44
chr10	21449640	21450314						chr6	154302189	154302428	240	154302333	44
chr10	21503190	21504090						chr19	54959000	54959536	537	54959210	44
chr10	22133064	22134514						chr20	5080492	5080876	385	5080631	44
chr10	22134664	22134990						chr5	143435161	143435547	387	143435343	44
chr10	22306264	22307640						chr10	76576	76914	339	76755	43
chr10	22475414	22476864						chr12	46387009	46387208	200	46387144	43
chr10	22766790	22767140						chr12	111006435	111006914	480	111006733	43
chr10	22825540	22826314						chr14	22823109	22823783	675	22823388	43
chr10	23067264	23068290						chr16	17070743	17071140	398	17071013	43
chr10	23451364	23452364						chr19	33260854	33261123	270	33260982	43
chr10	23540714	23541590						chr19	51736152	51736744	593	51736445	43
chr10	26335190	26336140						chr2	96120071	96120380	310	96120217	43
chr10	26371590	26374964						chr20	1870771	1871619	849	1871413	43
chr10	26375090	26377290						chr4	40656230	40656619	390	40656439	43
chr10	26378090	26380490						chr6	163667795	163668007	213	163667881	43
chr10	26387164	26387690						chr8	22704697	22705151	455	22704886	43
chr10	26390914	26392790						chr1	116769450	116770241	792	116769970	43
chr10	26430414	26431540						chr2	136008236	136008752	517	136008596	43
chr10	26431740	26431940						chr19	54210555	54210991	437	54210865	43
chr10	26622064	26623114						chr20	49510652	49511193	542	49510943	43
chr10	27446964	27447340						chr1	39845757	39845979	223	39845843	43
chr10	27447464	27448640						chr13	43045298	43045682	385	43045491	43
chr10	27448964	27449440						chr13	46176839	46177118	280	46176964	43
chr10	27452140	27453790						chr17	29706270	29706572	303	29706415	43
chr10	27455714	27455990						chr19	47156784	47157672	889	47157113	43
chr10	27457714	27458064						chr2	64852685	64852996	312	64852837	43
chr10	27458540	27459090						chr5	56175065	56175760	696	56175626	43
chr10	27480990	27481414						chr5	180069247	180070145	899	180069555	43
chr10	27659764	27660764						chr6	36131788	36132039	252	36131901	43
chr10	27661164	27661840						chr6	150238810	150239103	294	150238947	43
chr10	27664164	27664914						chr1	175514648	175514915	268	175514766	43
chr10	28367440	28369014						chr17	68981294	68981630	337	68981441	43
chr10	28505340	28505714						chr10	32318561	32318884	324	32318716	43
chr10	28514614	28516490						chr10	17228325	17228816	492	17228465	43
chr10	28721664	28722664						chr12	9648265	9648632	368	9648433	43
chr10	29142414	29143914						chr12	116738261	116738565	305	116738413	43
chr10	29253690	29255190						chr19	53824172	53824774	603	53824487	43
chr10	29255814	29258164						chr3	44439752	44440058	307	44439877	42
chr10	30167964	30170540						chr1	111221464	111222291	828	111221783	42
chr10	30185790	30186064						chr1	150186608	150186915	308	150186794	42
chr10	30186390	30187014						chr1	235938685	235939061	377	235938816	42
chr10	30217990	30221940						chr17	44279306	44280117	812	44279877	42
chr10	30228490	30229664						chr20	23225272	23225777	506	23225567	42
chr10	30395164	30398040						chr3	25695677	25696251	575	25695851	42
chr10	30418014	30419164						chr3	143083741	143084021	281	143083932	42
chr10	30427464	30428340						chr6	100994663	100994952	290	100994817	42
chr10	30467590	30468214						chr7	55255259	55255788	530	55255615	42
chr10	30487740	30488364						chr7	107875666	107876010	345	107875858	42
chr10	30488640	30488940						chr8	81154193	81154717	525	81154525	42
chr10	30490090	30490514						chr8	111832256	111832633	378	111832431	42
chr10	30490740	30491290						chr13	41864748	41865001	254	41864869	42
chr10	30492664	30493240						chr15	67175816	67176053	238	67175951	42
chr10	30493714	30495390						chr17	69115879	69116179	301	69116006	42
chr10	30528814	30530240						chr2	112001387	112001760	374	112001620	42
chr10	30541990	30542564						chr3	53252575	53253029	455	53252868	42
chr10	30587214	30588114						chr4	87209800	87210074	275	87209938	42
chr10	30735040	30736990						chr6	149852036	149852431	396	149852223	42
chr10	30782340	30782764						chr3	191245952	191246316	365	191246179	42
chr10	30784140	30785540						chr2	242031811	242032047	237	242031939	42
chr10	30812390	30812914						chr5	178467374	178467799	426	178467646	42
chr10	31133390	31135314						chr10	67884013	67884589	577	67884377	42
chr10	31146190	31147664						chr14	21320019	21320274	256	21320115	42
chr10	31149490	31149814						chr17	30958259	30958572	314	30958414	41
chr10	31150214	31150664						chr1	229109290	229109722	433	229109549	41
chr10	31209214	31209364						chr12	45644233	45644469	237	45644421	41
chr10	31581965	31583291						chr12	67698803	67699171	369	67698960	41
chr10	31583765	31584341						chr13	61531384	61531970	587	61531794	41
chr10	31946341	31949491						chr17	34242414	34242708	295	34242551	41
chr10	31958591	31962141						chr19	35442170	35442393	224	35442264	41
chr10	31962291	31963165						chr19	43765161	43765729	569	43765470	41
chr10	31967341	31967765						chr3	176964723	176965031	309	176964877	41
chr10	31971891	31972741						chr4	7960830	7961247	418	7961115	41
chr10	31975891	31977415						chr10	12113123	12113469	347	12113280	41
chr10	31977665	31978691						chr11	78560894	78561288	395	78561123	41
chr10	33434515	33435541						chr12	29242981	29243301	321	29243087	41
chr10	33612241	33612565						chr12	43995039	43995416	378	43995257	41
chr10	33661215	33661941						chr17	74276556	74276944	389	74276788	41
chr10	33662091	33663341						chr17	82878682	82878912	231	82878816	41
chr10	33794115	33794565						chr19	17370022	17370268	247	17370157	41
chr10	34102465	34103591						chr20	48773987	48774314	328	48774115	41
chr10	34886015	34886291						chr3	179695977	179696233	257	179696118	41
chr10	34998391	34998691						chr6	142378241	142378612	372	142378399	41
chr10	35806141	35806665						chr8	3097226	3097692	467	3097506	41
chr10	35879891	35880415						chr12	45244490	45245144	655	45245100	41
chr10	36045315	36045641						chr17	64326610	64327351	742	64326778	41
chr10	36245365	36245641						chr7	23470406	23470819	414	23470642	41
chr10	47133292	47135142						chr12	54359030	54359604	575	54359251	40
chr10	47164992	47167468						chr13	80873654	80873905	252	80873788	40
chr10	47167618	47168292						chr14	20873779	20874117	339	20873908	40
chr10	47206192	47208118						chr15	101558085	101558482	398	101558233	40
chr10	47243218	47243992						chr17	7167946	7168131	186	7168032	40
chr10	55734383	55734909						chr19	54483016	54483420	405	54483102	40
chr10	55898933	55900109						chr2	98748747	98749606	860	98749281	40
chr10	55968909	55969333						chr2	101921714	101922290	577	101921869	40
chr10	56239982	56241032						chr2	101961916	101962186	271	101962046	40
chr10	56377908	56378882						chr20	3420042	3420329	288	3420218	40
chr10	56425408	56426882						chr3	31253642	31254141	500	31254010	40
chr10	56622183	56623133						chr4	26807322	26807617	296	26807480	40
chr10	57180359	57181759						chr5	91280728	91281083	356	91280940	40
chr10	58063609	58064083						chr19	55620345	55620680	336	55620501	40
chr10	58075159	58075733						chr5	60522036	60522320	285	60522171	40
chr10	58087833	58088559						chr12	4643823	4644101	279	4643956	40
chr10	58093309	58094583						chr12	32589668	32589982	315	32589801	40
chr10	60809435	60809735						chr16	78999241	78999539	299	78999391	40
chr10	61164635	61165085						chr2	237532461	237533061	601	237532854	40
chr10	61397111	61398361						chr20	59580625	59580897	273	59580775	40
chr10	62708633	62709433						chr3	177834645	177835281	637	177835099	40
chr10	62709683	62710183						chr4	185265926	185266507	582	185266111	40
chr10	62760159	62761033						chr5	131680045	131680306	262	131680190	40
chr10	62761209	62761509						chr6	166588153	166588483	331	166588288	40
chr10	63068483	63069033						chr7	140175315	140175840	526	140175528	40
chr10	63478433	63478959						chr19	45154567	45154907	341	45154765	40
chr10	63480209	63482609						chr10	17230472	17231193	722	17230721	40
chr10	63483283	63484009						chr19	41548877	41549190	314	41549054	40
chr10	63496383	63498859						chrX	153981567	153982157	591	153981902	40
chr10	63501409	63507609						chr7	5218803	5219104	302	5218946	39
chr10	63508959	63512209						chr1	109816620	109817253	634	109816817	39
chr10	63514709	63516009						chr10	118511759	118512047	289	118511893	39
chr10	64066983	64067833						chr10	133259272	133259656	385	133259504	39
chr10	64649262	64650036						chr11	45826436	45826894	459	45826745	39
chr10	65569935	65571885						chr12	4477212	4477459	248	4477326	39
chr10	67762061	67764035						chr12	6182876	6183218	343	6183020	39
chr10	67764161	67765061						chr12	67483207	67483540	334	67483387	39
chr10	67772285	67772611						chr14	59161537	59161835	299	59161695	39
chr10	67783985	67784361						chr15	100833788	100834426	639	100834213	39
chr10	67849561	67850385						chr17	75454140	75454551	412	75454356	39
chr10	67855385	67855635						chr18	26710067	26710816	750	26710582	39
chr10	69038313	69038837						chr18	78625775	78626143	369	78626011	39
chr10	69043913	69046813						chr19	54316871	54317722	852	54317395	39
chr10	69047013	69051713						chr2	231680969	231681495	527	231681224	39
chr10	69052263	69052863						chr22	50539733	50540003	271	50539830	39
chr10	69055887	69061513						chr3	174331250	174331554	305	174331389	39
chr10	69061813	69067013						chr5	174913815	174914090	276	174913954	39
chr10	69067363	69076713						chr5	179923566	179924265	700	179923809	39
chr10	69079613	69081863						chr1	111476689	111477534	846	111477261	39
chr10	69976787	69977237						chr6	106520124	106520472	349	106520229	39
chr10	70576337	70576887						chr10	17029677	17030113	437	17029819	39
chr10	70981912	70982736						chr13	46748385	46748645	261	46748529	39
chr10	71045012	71045462						chr18	379738	380137	400	379924	39
chr10	71064962	71065362						chr4	6942187	6942535	349	6942335	39
chr10	71373112	71373686						chr8	8346563	8346924	362	8346695	39
chr10	71376836	71377362						chr1	109075858	109076416	559	109076193	39
chr10	71378286	71378686						chr1	161707002	161707518	517	161707249	39
chr10	71378836	71379562						chr16	27426819	27427273	455	27427116	39
chr10	71887785	71888711						chr1	115865596	115865948	353	115865811	38
chr10	71889111	71890511						chr1	161185518	161185994	477	161185866	38
chr10	71895461	71896461						chr10	8133153	8133585	433	8133294	38
chr10	72248411	72249435						chr12	48197536	48198045	510	48197726	38
chr10	72254735	72255761						chr13	58953789	58954079	291	58953925	38
chr10	72259961	72260861						chr17	57154934	57155216	283	57155068	38
chr10	72261035	72261711						chr19	35436548	35436778	231	35436627	38
chr10	72296361	72298361						chr6	158865551	158865844	294	158865700	38
chr10	72315635	72316035						chr7	150357282	150357672	391	150357525	38
chr10	72318061	72324285						chr8	142030996	142031331	336	142031176	38
chr10	73899861	73900385						chr1	110874335	110874877	543	110874539	38
chr10	73902235	73902535						chr10	14659015	14659848	834	14659623	38
chr10	73956785	73957485						chr14	60862351	60862636	286	60862493	38
chr10	73957885	73958261						chr15	80325281	80325539	259	80325421	38
chr10	73978611	73979961						chr4	55358797	55359159	363	55359000	38
chr10	73980161	73980585						chr5	55856413	55856800	388	55856665	38
chr10	73992135	73992735						chr7	77824398	77824703	306	77824512	38
chr10	74755111	74755735						chr7	98133162	98133508	347	98133371	38
chr10	77698011	77698285						chr9	17587229	17587533	305	17587363	38
chr10	77710861	77711485						chr14	52790677	52791177	501	52790931	38
chr10	78215386	78216362						chr2	219254972	219255251	280	219255095	38
chr10	78743262	78743786						chr8	130444627	130444940	314	130444782	38
chr10	78816912	78818362						chr4	48067559	48067936	378	48067689	37
chr10	79322436	79322812						chr1	150544656	150545346	691	150544991	37
chr10	79466787	79468487						chr12	10153448	10153902	455	10153700	37
chr10	79473037	79473587						chr12	45577146	45577445	300	45577302	37
chr10	81021813	81022063						chr12	47276745	47276995	251	47276903	37
chr10	83917987	83918563						chr14	91229829	91230113	285	91229938	37
chr10	86400136	86401886						chr15	70492715	70493011	297	70492821	37
chr10	86410712	86414162						chr17	36194094	36194291	198	36194220	37
chr10	86535012	86535962						chr20	51033801	51034181	381	51033948	37
chr10	88025562	88030012						chr20	56582558	56583038	481	56582828	37
chr10	88030362	88031612						chr3	16801278	16801500	223	16801379	37
chr10	88035436	88036312						chr5	56736040	56736344	305	56736221	37
chr10	88037486	88038636						chr6	91475950	91476193	244	91476069	37
chr10	88038862	88039586						chr6	134633090	134633328	239	134633209	37
chr10	88058436	88058762						chr12	47207386	47208059	674	47207757	37
chr10	88061562	88071462						chr19	12665071	12665422	352	12665275	37
chr10	88071712	88072312						chr1	101004020	101004404	385	101004277	37
chr10	88080336	88081012						chr1	179327718	179327973	256	179327842	37
chr10	88082536	88084362						chr1	203133934	203134286	353	203134154	37
chr10	88090886	88092136						chr10	76404061	76404531	471	76404203	37
chr10	88095186	88095736						chr10	102645849	102646236	388	102646010	37
chr10	88105886	88107136						chr2	100831090	100831337	248	100831179	37
chr10	88107312	88108336						chr3	129120252	129120727	476	129120628	37
chr10	88112836	88113412						chr7	74395144	74395499	356	74395285	37
chr10	88113612	88116162						chr20	32570445	32570671	227	32570541	37
chr10	88116312	88117462						chr10	46022929	46023195	267	46023071	37
chr10	88118112	88118712						chr17	80219454	80219802	349	80219612	37
chr10	88126486	88127586						chr11	348340	348701	362	348521	36
chr10	88241512	88242336						chr14	42047817	42048200	384	42047961	36
chr10	88267786	88268112						chr14	59585664	59586303	640	59585976	36
chr10	89078636	89079336						chr16	53518795	53519168	374	53518930	36
chr10	89086436	89087612						chr19	40147517	40147884	368	40147742	36
chr10	89090886	89092086						chr2	231545387	231545963	577	231545640	36
chr10	89887362	89888686						chr2	233872143	233872354	212	233872240	36
chr10	89888862	89889936						chr20	56721719	56722110	392	56721929	36
chr10	89972862	89973386						chr20	57432755	57433179	425	57433007	36
chr10	89992112	89992612						chr3	184637433	184637948	516	184637695	36
chr10	90179312	90180086						chr3	190252153	190252362	210	190252251	36
chr10	90298086	90298436						chr4	27792081	27792363	283	27792208	36
chr10	91163012	91164536						chr5	65925142	65925540	399	65925337	36
chr10	91608112	91609686						chr5	66279875	66280243	369	66280117	36
chr10	92755936	92758386						chr6	159953075	159953641	567	159953501	36
chr10	92822086	92822536						chr7	140252973	140253402	430	140253170	36
chr10	93198536	93199886						chr15	52438059	52438291	233	52438162	36
chr10	93742862	93743336						chr3	72163959	72164615	657	72164078	36
chr10	96737636	96738112						chr4	82955161	82955382	222	82955291	36
chr10	98077886	98078736						chr5	1608271	1608524	254	1608365	36
chr10	98349912	98350486						chr5	170484870	170485155	286	170485027	36
chr10	103200112	103200612						chr7	138565808	138566151	344	138565953	36
chr10	105649335	105650385						chr8	101700915	101701409	495	101701237	36
chr10	105650561	105651385						chr3	25547888	25548233	346	25548092	36
chr10	105674311	105674535						chr17	35777813	35778402	590	35778295	36
chr10	107686111	107687611						chr1	151458239	151458480	242	151458357	36
chr10	107687785	107688161						chr14	23154622	23155296	675	23155082	36
chr10	107688685	107690085						chr17	35431971	35432597	627	35432304	36
chr10	107740535	107741735						chr3	11720561	11720798	238	11720678	36
chr10	109933585	109933885						chr5	173326402	173326950	549	173326578	36
chr10	110156661	110156985						chr6	36954255	36954631	377	36954422	36
chr10	110157161	110157961						chr19	47428444	47428806	363	47428654	35
chr10	110158611	110160511						chr8	41544933	41545465	533	41545136	35
chr10	110162285	110163285						chr1	81121419	81121635	217	81121541	35
chr10	110170011	110171311						chr1	247173033	247173397	365	247173179	35
chr10	110176061	110176911						chr11	121417077	121417613	537	121417269	35
chr10	110850085	110852511						chr12	53365745	53366152	408	53365971	35
chr10	110857211	110861761						chr19	16283920	16284241	322	16284097	35
chr10	110862135	110863061						chr2	156405397	156405865	469	156405645	35
chr10	112834284	112836410						chr20	53893262	53893567	306	53893470	35
chr10	112851410	112852284						chr20	53934659	53935113	455	53934895	35
chr10	113271760	113274760						chr21	26385731	26386000	270	26385911	35
chr10	113289460	113289634						chr3	196620233	196620593	361	196620468	35
chr10	113291184	113294110						chr5	57030208	57030406	199	57030292	35
chr10	113381584	113382510						chr6	82129057	82129365	309	82129216	35
chr10	113929160	113929634						chr6	158219416	158219764	349	158219517	35
chr10	113960434	113960760						chr7	47601309	47601609	301	47601452	35
chr10	113961060	113961834						chr7	145909899	145910189	291	145910081	35
chr10	113964684	113965784						chr19	16328475	16328723	249	16328582	35
chr10	113965960	113966860						chr13	31951514	31951746	233	31951616	35
chr10	113975410	113975760						chr12	112140732	112141068	337	112140889	35
chr10	113987934	113988310						chr12	51972948	51973203	256	51973081	35
chr10	113993334	113994410						chr13	25310164	25310446	283	25310299	35
chr10	114020960	114022660						chr17	45447657	45448016	360	45447906	35
chr10	114023410	114027610						chr5	144187742	144188048	307	144187897	35
chr10	114032310	114033260						chr6	38354082	38354283	202	38354167	35
chr10	114033734	114034310						chr7	112084610	112084951	342	112084780	35
chr10	114034560	114036084						chr9	98575726	98576002	277	98575832	35
chr10	114059910	114060510						chr9	101578543	101578892	350	101578696	35
chr10	114060660	114062360						chr17	65850541	65850860	320	65850630	35
chr10	114095510	114096460						chr13	114044560	114044862	303	114044674	35
chr10	118394207	118395231						chr4	87844075	87844404	330	87844257	35
chr10	118831831	118832881						chr17	45296129	45296447	319	45296279	35
chr10	119489331	119490181						chr1	110003694	110004710	1017	110004230	35
chr10	120040157	120040507						chr12	12724872	12725236	365	12725088	35
chr10	120104507	120104931						chr19	51751870	51752061	192	51751979	35
chr10	120986706	120987980						chr21	46286661	46287020	360	46286819	35
chr10	121068530	121069080						chr4	109561117	109561491	375	109561314	35
chr10	121076730	121077680						chr5	132556788	132557047	260	132556937	35
chr10	121077880	121078680						chr5	160119800	160120085	286	160119935	35
chr10	121080480	121080730						chr8	141002113	141002434	322	141002301	35
chr10	123280877	123281877						chr1	205288241	205288620	380	205288473	34
chr10	123309553	123310027						chr1	230429216	230429457	242	230429314	34
chr10	123526753	123527553						chr11	86202953	86203358	406	86203137	34
chr10	123534077	123535203						chr11	122649163	122649458	296	122649319	34
chr10	123536853	123538903						chr17	40516801	40517078	278	40516900	34
chr10	124251150	124252774						chr17	76863136	76863394	259	76863263	34
chr10	124284900	124286700						chr19	40645766	40646506	741	40646190	34
chr10	124288750	124290324						chr2	172095428	172095680	253	172095563	34
chr10	124290550	124292300						chr2	203598338	203598627	290	203598493	34
chr10	124340750	124341724						chr3	55160501	55160811	311	55160659	34
chr10	124354574	124355724						chr7	94059865	94060098	234	94059962	34
chr10	124388724	124389250						chr8	67393113	67393405	293	67393254	34
chr10	124903124	124903674						chr1	21767943	21768415	473	21768137	34
chr10	128210429	128210879						chr1	155637636	155637821	186	155637708	34
chr10	129140505	129142879						chr10	19826765	19827299	535	19827008	34
chr10	129233279	129234279						chr14	89498891	89499196	306	89499044	34
chr10	131742657	131744307						chr17	57874560	57874994	435	57874699	34
chr10	132496665	132498089						chr17	81326647	81326920	274	81326767	34
chr10	133009139	133009815						chr2	55985531	55985770	240	55985658	34
chr10	133011415	133011739						chr20	47727843	47728199	357	47727955	34
chr10	133013315	133013489						chr22	28674090	28674316	227	28674198	34
chr11	267641	271344						chr6	73442572	73442816	245	73442681	34
chr11	335441	336191						chr6	135183729	135184050	322	135183918	34
chr11	350241	351344						chr7	134454279	134454799	521	134454533	34
chr11	355594	356394						chr8	11858660	11858987	328	11858795	34
chr11	1150880	1151530						chr8	103184932	103185259	328	103185049	34
chr11	1335114	1335861						chr9	899504	899758	255	899614	34
chr11	1335964	1336664						chr13	50230423	50230775	353	50230533	34
chr11	1383011	1384161						chr1	16620849	16621220	372	16620979	34
chr11	1546861	1548814						chr19	56270761	56271174	414	56270989	34
chr11	1770214	1770564						chr2	98134331	98134880	550	98134512	34
chr11	2096861	2097364						chr10	821082	821638	557	821462	34
chr11	4455714	4456564						chr3	188780871	188781132	262	188780983	34
chr11	6378111	6378511						chr1	220094494	220094884	391	220094623	34
chr11	9363644	9364397						chr10	35195634	35196128	495	35195914	34
chr11	9364597	9365144						chr10	119872098	119872531	434	119872264	34
chr11	9612844	9615494						chr17	35809529	35809935	407	35809784	34
chr11	9639097	9640097						chr19	40358619	40359386	768	40358909	34
chr11	9646944	9647397						chr19	57620836	57621228	393	57620974	34
chr11	10919694	10919897						chr3	122055228	122055705	478	122055510	34
chr11	10930644	10932144						chr3	189132408	189132853	446	189132623	33
chr11	13207397	13208744						chr1	27097567	27097785	219	27097681	33
chr11	15473748	15474695						chr1	144551225	144552104	880	144551770	33
chr11	15507295	15508498						chr1	157653031	157653417	387	157653194	33
chr11	15799898	15800895						chr1	221969321	221969752	432	221969599	33
chr11	18383547	18384897						chr1	224338681	224339010	330	224338881	33
chr11	18650144	18651244						chr10	4131657	4132299	643	4131766	33
chr11	22162598	22163345						chr12	14577398	14577670	273	14577536	33
chr11	25522795	25523548						chr14	75334270	75334488	219	75334369	33
chr11	27232594	27234097						chr19	54389493	54389886	394	54389605	33
chr11	27926447	27927147						chr20	6701023	6701405	383	6701159	33
chr11	32530345	32530898						chr20	8073441	8073674	234	8073546	33
chr11	32822698	32823698						chr3	149508086	149508504	419	149508309	33
chr11	32823895	32824248						chr5	119651425	119651830	406	119651671	33
chr11	33208948	33213198						chr5	180090182	180090672	491	180090341	33
chr11	33222298	33222995						chr7	5556565	5557023	459	5556738	33
chr11	33829145	33829645						chr7	152690207	152690491	285	152690335	33
chr11	33899944	33900397						chr8	57463297	57463637	341	57463488	33
chr11	33906597	33908597						chr2	65018148	65018400	253	65018266	33
chr11	33908797	33909347						chr1	111507089	111509300	2212	111507720	33
chr11	33911397	33913047						chr16	3857438	3857725	288	3857555	33
chr11	33929397	33930447						chr17	38901613	38901885	273	38901753	33
chr11	33930647	33931697						chr19	45717555	45717813	259	45717658	33
chr11	33931944	33932347						chr3	15271868	15272416	549	15272175	33
chr11	33941447	33942397						chr5	55903444	55903715	272	55903590	33
chr11	33956697	33957647						chr5	60207158	60207455	298	60207314	33
chr11	33959794	33960597						chr5	157814757	157815115	359	157814956	33
chr11	33971147	33972747						chr6	32086767	32087064	298	32086908	33
chr11	33973097	33973794						chr6	44012116	44012319	204	44012227	33
chr11	33975944	33976247						chr7	26305554	26305812	259	26305673	33
chr11	33985597	33987494						chr12	66692060	66692324	265	66692158	33
chr11	34044297	34045744						chr14	103607164	103607443	280	103607317	33
chr11	34371547	34372797						chr1	112395850	112396897	1048	112396017	33
chr11	34415797	34418147						chr1	154272321	154272509	189	154272392	33
chr11	34418347	34419397						chr11	79441617	79441918	302	79441736	33
chr11	34420347	34421247						chr12	25959931	25960515	585	25960234	33
chr11	34421797	34422597						chr16	72718	72994	277	72853	33
chr11	34423247	34424947						chr17	36089981	36090450	470	36090300	33
chr11	35030244	35031197						chr19	10652514	10653046	533	10652679	33
chr11	35035594	35035997						chr19	38949781	38950192	412	38949998	33
chr11	35040144	35041244						chr19	54370569	54370787	219	54370683	33
chr11	35049644	35050794						chr20	1491437	1491826	390	1491573	33
chr11	35050897	35051397						chr3	156817159	156817866	708	156817474	33
chr11	35927291	35928691						chr5	35230421	35230802	382	35230568	33
chr11	35932041	35932691						chr1	12161859	12162132	274	12162006	32
chr11	39779394	39780241						chr1	109615922	109616906	985	109616468	32
chr11	39780441	39781441						chr1	180131332	180131715	384	180131588	32
chr11	41955291	41956294						chr1	234613216	234613776	561	234613648	32
chr11	44315894	44317591						chr12	1668729	1669035	307	1668806	32
chr11	44319094	44320494						chr12	18811459	18811662	204	18811573	32
chr11	44351141	44351691						chr19	4612010	4612266	257	4612124	32
chr11	44388991	44389394						chr2	174039764	174040044	281	174039919	32
chr11	44637891	44639041						chr3	152241084	152241360	277	152241206	32
chr11	45020693	45022043						chr3	172559103	172559317	215	172559231	32
chr11	45080043	45080340						chr5	62778160	62778572	413	62778372	32
chr11	46127443	46128043						chr5	142356695	142357291	597	142357160	32
chr11	46228640	46229393						chr6	30463703	30464010	308	30463804	32
chr11	47928189	47929242						chr6	32945306	32945576	271	32945421	32
chr11	47937892	47938592						chr7	28297897	28298238	342	28298083	32
chr11	47942189	47942639						chr7	128108738	128109043	306	128108896	32
chr11	57213567	57213767						chr7	148628454	148628892	439	148628702	32
chr11	57588268	57588521						chr19	54207872	54208514	643	54208203	32
chr11	58776721	58778018						chr12	12010587	12010998	412	12010841	32
chr11	59222868	59223271						chr13	102651969	102652148	180	102652067	32
chr11	59548568	59550521						chr14	22915861	22916481	621	22916337	32
chr11	59550671	59553268						chr16	15403389	15404008	620	15403808	32
chr11	59818271	59819571						chr18	363367	363594	228	363463	32
chr11	59821068	59821521						chr19	17481258	17481616	359	17481385	32
chr11	59823318	59823721						chr2	215728646	215729318	673	215729008	32
chr11	60192671	60195171						chr4	154406134	154406421	288	154406248	32
chr11	60250721	60252021						chr6	107657612	107657932	321	107657750	32
chr11	60252271	60253018						chr10	125102259	125102647	389	125102419	32
chr11	60567021	60567618						chr15	57100177	57100532	356	57100310	32
chr11	61075472	61075869						chr7	29285469	29285701	233	29285606	32
chr11	61091722	61092972						chr13	32894730	32895005	276	32894871	32
chr11	61167419	61167969						chr7	36625277	36625553	277	36625396	32
chr11	62004769	62005019						chr1	94237303	94237682	380	94237536	32
chr11	62024769	62025469						chr12	64611099	64611441	343	64611288	32
chr11	62112169	62112519						chr19	40425420	40425767	348	40425559	32
chr11	65476173	65478323						chr4	155953824	155954116	293	155953962	32
chr11	65491823	65492670						chr6	151494128	151494497	370	151494357	32
chr11	65927373	65928873						chr7	5424499	5425048	550	5424925	32
chr11	67379723	67380170						chr1	173020255	173020644	390	173020352	31
chr11	67380323	67381420						chr1	182420608	182420866	259	182420738	31
chr11	67381523	67382523						chr10	27659839	27660247	409	27660085	31
chr11	68141624	68143277						chr10	113320963	113321299	337	113321169	31
chr11	68281823	68282826						chr14	55463805	55464141	337	55464025	31
chr11	68293576	68293873						chr14	90388428	90388704	277	90388574	31
chr11	68854323	68856476						chr17	36192033	36192236	204	36192096	31
chr11	69027126	69028676						chr17	45329571	45330030	460	45329734	31
chr11	69382526	69383173						chr19	33294956	33295251	296	33295112	31
chr11	69398223	69399226						chr19	54019079	54019645	567	54019448	31
chr11	69401523	69402726						chr2	127404644	127404989	346	127404880	31
chr11	69529676	69531576						chr20	22214335	22214562	228	22214405	31
chr11	72805499	72807149						chr20	31727555	31728050	496	31727744	31
chr11	72807196	72807949						chr3	27509612	27509863	252	27509746	31
chr11	72808196	72808899						chr3	105355503	105356001	499	105355854	31
chr11	73153249	73155649						chr4	60656588	60656872	285	60656714	31
chr11	73157499	73158049						chr7	50217935	50218166	232	50218052	31
chr11	73188849	73189349						chr8	37361423	37361685	263	37361563	31
chr11	73189499	73191749						chr8	141327407	141327721	315	141327563	31
chr11	73203399	73207399						chr1	44485551	44485917	367	44485794	31
chr11	73769599	73770249						chr1	111733356	111733975	620	111733463	31
chr11	73778896	73779249						chr1	154715737	154716157	421	154715998	31
chr11	73779699	73780346						chr12	113214853	113215270	418	113215117	31
chr11	75365900	75366147						chr14	63901512	63901775	264	63901644	31
chr11	75369600	75370450						chr15	95446927	95447676	750	95447282	31
chr11	75383150	75383400						chr17	13591641	13591891	251	13591757	31
chr11	76233797	76235400						chr17	39094683	39094922	240	39094780	31
chr11	76236050	76236797						chr3	69306497	69306775	279	69306648	31
chr11	79564550	79565400						chr4	14767183	14767481	299	14767368	31
chr11	79565697	79566300						chr6	112198827	112199171	345	112198947	31
chr11	80167150	80167900						chr7	14269121	14269368	248	14269236	31
chr11	80168197	80168750						chr7	23316139	23316498	360	23316349	31
chr11	80816098	80817598						chr7	37817280	37817571	292	37817423	31
chr11	80898598	80900251						chr1	162152473	162152690	218	162152601	31
chr11	80900598	80901201						chr4	105196436	105196807	372	105196653	31
chr11	81071298	81071848						chr12	1813066	1813429	364	1813209	31
chr11	81231451	81232248						chr1	92486197	92486566	370	92486445	31
chr11	83116549	83117902						chr1	111738740	111739211	472	111738898	31
chr11	86139249	86139902						chr13	32314720	32315113	394	32314975	31
chr11	86161552	86164052						chr19	43670234	43670529	296	43670381	31
chr11	86201949	86203202						chr19	45739812	45740165	354	45739950	31
chr11	86203502	86204352						chr3	149971122	149971885	764	149971742	31
chr11	86204599	86206502						chr7	42237222	42237497	276	42237343	31
chr11	87469749	87470652						chr19	4543229	4543417	189	4543303	30
chr11	88355326	88357026						chr1	156804490	156804909	420	156804602	30
chr11	88420076	88420673						chr1	158285736	158286228	493	158285843	30
chr11	88421776	88422123						chr1	173112147	173112388	242	173112270	30
chr11	93085575	93086178						chr1	185339258	185339491	234	185339386	30
chr11	94947979	94949076						chr10	129372195	129372607	413	129372348	30
chr11	95253927	95254327						chr12	45644916	45645082	167	45644989	30
chr11	95255177	95257277						chr12	75478277	75478680	404	75478603	30
chr11	95281980	95282377						chr13	76856030	76856277	248	76856150	30
chr11	95296177	95296827						chr20	1850395	1850660	266	1850520	30
chr11	95336230	95336977						chr20	62678468	62678831	364	62678701	30
chr11	95336980	95337980						chr4	113837434	113837708	275	113837574	30
chr11	95359030	95363280						chr5	1792641	1792961	321	1792793	30
chr11	95363630	95367130						chr5	24818004	24818361	358	24818192	30
chr11	95369930	95371227						chr5	102049102	102049338	237	102049202	30
chr11	95371530	95373080						chr5	110879667	110880254	588	110879880	30
chr11	97606944	97607791						chr5	124902487	124902680	194	124902567	30
chr11	98835361	98835911						chr7	104941534	104941855	322	104941654	30
chr11	101287310	101288363						chr3	151445171	151445730	560	151445423	30
chr11	102287113	102288410						chr1	173430720	173431006	287	173430867	30
chr11	102559563	102562813						chr10	21813899	21814278	380	21814124	30
chr11	102924315	102925865						chr10	92544357	92544764	408	92544562	30
chr11	102971562	102972162						chr12	101615896	101616712	817	101616287	30
chr11	103527763	103528013						chr13	112703101	112703369	269	112703238	30
chr11	103662516	103663313						chr16	25126922	25127189	268	25127056	30
chr11	104694266	104694813						chr19	40463702	40464691	990	40463894	30
chr11	104705416	104706316						chr3	112473330	112474018	689	112473661	30
chr11	104798414	104799217						chr5	171168240	171168480	241	171168344	30
chr11	104858467	104860017						chr8	12766671	12767265	595	12766821	30
chr11	105109764	105110914						chr9	2570611	2570943	333	2570761	30
chr11	107040818	107041268						chr15	58248135	58248530	396	58248212	30
chr11	107682418	107683168						chr1	23955004	23955406	403	23955290	30
chr11	109089214	109089664						chr20	21166803	21167006	204	21166903	30
chr11	109333664	109334417						chr1	108559347	108559875	529	108559791	30
chr11	109946565	109947118						chr1	111204729	111206066	1338	111205967	30
chr11	109971765	109973315						chr1	112714013	112714632	620	112714130	30
chr11	109974615	109974968						chr15	44728702	44728933	232	44728840	30
chr11	110068268	110070568						chr19	55259015	55259469	455	55259304	30
chr11	110075018	110075468						chr3	141737907	141738181	275	141738035	30
chr11	110076265	110077115						chr4	139555224	139555545	322	139555356	30
chr11	110478717	110480417						chr6	99568658	99568883	226	99568744	30
chr11	110967967	110968517						chr7	130913167	130913550	384	130913305	30
chr11	110972017	110972670						chr8	17349667	17350168	502	17350023	30
chr11	110976867	110977620						chr9	2158409	2158713	305	2158574	30
chr11	111019317	111019967						chr1	108646797	108647216	420	108646959	29
chr11	113951819	113953169						chr1	111470843	111471679	837	111471380	29
chr11	116348524	116349127						chr1	114040297	114040640	344	114040532	29
chr11	117959129	117960176						chr1	162423064	162423392	329	162423201	29
chr11	117970126	117973429						chr1	226025665	226025868	204	226025786	29
chr11	117974176	117974729						chr1	229230226	229230496	271	229230342	29
chr11	118851482	118852032						chr1	233485462	233485710	249	233485614	29
chr11	118852335	118852782						chr13	46983210	46983527	318	46983419	29
chr11	118869532	118871232						chr14	70886685	70886949	265	70886806	29
chr11	119534031	119534284						chr15	88918868	88919276	409	88919062	29
chr11	119538134	119538881						chr15	97071707	97071990	284	97071839	29
chr11	119538884	119540931						chr17	30968834	30969536	703	30969107	29
chr11	119571983	119575533						chr20	50000773	50000974	202	50000864	29
chr11	119584083	119585533						chr4	141307337	141307565	229	141307411	29
chr11	121417485	121418985						chr5	27472	27804	333	27654	29
chr11	121426882	121427832						chr6	52976739	52976958	220	52976835	29
chr11	121434782	121436285						chr7	48084717	48085209	493	48084987	29
chr11	121436532	121436835						chr7	118287395	118287712	318	118287572	29
chr11	122509233	122510036						chr9	4939050	4939329	280	4939179	29
chr11	122523633	122523983						chr9	131372656	131373184	529	131373077	29
chr11	122524083	122524936						chr2	112001046	112001308	263	112001175	29
chr11	122525133	122525336						chr20	11267425	11267722	298	11267564	29
chr11	123261333	123261633						chr1	58816050	58816316	267	58816164	29
chr11	123263433	123263686						chr12	64943765	64943976	212	64943851	29
chr11	123263886	123264936						chr12	95216075	95216314	240	95216200	29
chr11	123282586	123283983						chr13	39452086	39452329	244	39452212	29
chr11	123307686	123308583						chr13	113300086	113300372	287	113300239	29
chr11	123331283	123331836						chr17	10128098	10128474	377	10128334	29
chr11	123395883	123396833						chr17	68313044	68313322	279	68313192	29
chr11	123474336	123475436						chr19	50346990	50347326	337	50347183	29
chr11	123478636	123482433						chr2	105834963	105835257	295	105835112	29
chr11	124069184	124071487						chr21	33261584	33261901	318	33261774	29
chr11	124075687	124077034						chr3	197712080	197712628	549	197712406	29
chr11	124454445	124454945						chr8	66129810	66130477	668	66130301	29
chr11	124722198	124722648						chr1	110619191	110620053	863	110619568	29
chr11	124724498	124726495						chr2	8303536	8303846	311	8303710	29
chr11	124731445	124733398						chr2	8310720	8311018	299	8310847	29
chr11	125509195	125509645						chr17	45752365	45752753	389	45752636	29
chr11	125513098	125514648						chr19	45115797	45116023	227	45115913	29
chr11	125514998	125517048						chr1	206516386	206516694	309	206516510	29
chr11	128038046	128039796						chr4	185384942	185385503	562	185385146	29
chr11	128040096	128040946						chr1	111473448	111474086	639	111473868	29
chr11	128193946	128194996						chr1	153987038	153987259	222	153987164	29
chr11	128660199	128663299						chr1	231627377	231627626	250	231627532	29
chr11	128663499	128665146						chr10	69801674	69802059	386	69801942	29
chr11	129323749	129324999						chr12	56449423	56449653	231	56449563	29
chr11	129325046	129325299						chr13	48037427	48037749	323	48037642	29
chr11	129643199	129643549						chr14	105065342	105065567	226	105065456	29
chr11	129643796	129644199						chr17	35063739	35064047	309	35063881	29
chr11	129695446	129696296						chr17	83049049	83049289	241	83049154	29
chr11	130049899	130051096						chr19	52189261	52189945	685	52189567	29
chr11	134584200	134584800						chr22	28742276	28742541	266	28742386	29
chr12	45645	46945						chr4	38805648	38806059	412	38805771	29
chr12	56445	57595						chr9	5437923	5438196	274	5438072	29
chr12	718545	720795						chr1	44819412	44819648	237	44819516	28
chr12	721895	723245						chr1	111219787	111220697	911	111220158	28
chr12	724145	724645						chr1	181134596	181134856	261	181134727	28
chr12	725795	726045						chr1	209660042	209660254	213	209660177	28
chr12	726495	727845						chr10	3197726	3198032	307	3197875	28
chr12	731245	732095						chr10	28492023	28492368	346	28492225	28
chr12	740895	741995						chr11	33198130	33198395	266	33198253	28
chr12	744145	745895						chr12	25020649	25021222	574	25020804	28
chr12	1660995	1661795						chr12	50753395	50753686	292	50753529	28
chr12	1664945	1670645						chr13	77416869	77417191	323	77417034	28
chr12	4136245	4136945						chr13	110521731	110522035	305	110521860	28
chr12	4142495	4143645						chr14	76929548	76929951	404	76929734	28
chr12	4164345	4165745						chr17	5611035	5611271	237	5611159	28
chr12	4242195	4243295						chr17	56681646	56682104	459	56681846	28
chr12	6140495	6141095						chr19	17717418	17717608	191	17717461	28
chr12	6141245	6141695						chr19	35210917	35211181	265	35211067	28
chr12	6145395	6145695						chr19	42197457	42197815	359	42197675	28
chr12	6167545	6168445						chr19	44721150	44721774	625	44721542	28
chr12	6278195	6278845						chr2	237281992	237282222	231	237282127	28
chr12	6415895	6416595						chr22	19597402	19597740	339	19597596	28
chr12	6417495	6417795						chr22	39299784	39300050	267	39299929	28
chr12	6430045	6431195						chr3	129224989	129225206	218	129225084	28
chr12	7555615	7555865						chr4	24770101	24770689	589	24770384	28
chr12	7556015	7556765						chr4	75698522	75698754	233	75698636	28
chr12	7556915	7557265						chr5	30436803	30437072	270	30436941	28
chr12	7639465	7640115						chr6	47104118	47104492	375	47104274	28
chr12	9794065	9794715						chr7	67950620	67950957	338	67950773	28
chr12	11623077	11624277						chrX	119729783	119730074	292	119729922	28
chr12	12008927	12011427						chr1	111747081	111747852	772	111747534	28
chr12	12011627	12011977						chr22	17098307	17098968	662	17098591	28
chr12	12032377	12033527						chr3	130095572	130096091	520	130095715	28
chr12	12704177	12704627						chr1	154715029	154715330	302	154715155	28
chr12	14272727	14274427						chr1	170721684	170721900	217	170721796	28
chr12	16307777	16308677						chr1	247435331	247435708	378	247435588	28
chr12	18823977	18824727						chr16	10629221	10629420	200	10629306	28
chr12	19740677	19741327						chr16	83780567	83780807	241	83780677	28
chr12	20210277	20210877						chr19	38557109	38557613	505	38557413	28
chr12	20211227	20213077						chr2	217363603	217363916	314	217363740	28
chr12	20280327	20281327						chr21	29271982	29272367	386	29272253	28
chr12	21613527	21615527						chr3	18246636	18247144	509	18246924	28
chr12	22549677	22550327						chr4	7596889	7597162	274	7597017	28
chr12	24171627	24172627						chr5	148809229	148809450	222	148809309	28
chr12	24977327	24978527						chr7	33539694	33540073	380	33539852	28
chr12	25364427	25365977						chr7	140676173	140676604	432	140676317	28
chr12	25377077	25377477						chr1	200646589	200646806	218	200646712	28
chr12	25377627	25378477						chr3	120203141	120203356	216	120203202	28
chr12	25384527	25387577						chr2	224026107	224026299	193	224026223	28
chr12	25730577	25730927						chr7	157490629	157490858	230	157490750	28
chr12	25769677	25770077						chr1	111503574	111503990	417	111503719	28
chr12	26101028	26101328						chr1	154404891	154405246	356	154405022	28
chr12	26113228	26114428						chr12	54364364	54364717	354	54364610	28
chr12	26114628	26114878						chr19	6425284	6425546	263	6425408	28
chr12	26853578	26854228						chr19	35909119	35909324	206	35909204	28
chr12	26867178	26867678						chr19	41262281	41262771	491	41262501	28
chr12	27089228	27089628						chr19	54365533	54365949	417	54365656	28
chr12	27221278	27222328						chr4	55546718	55546938	221	55546830	28
chr12	27460228	27460928						chr17	78424342	78424531	190	78424391	27
chr12	27840428	27841278						chr1	161561326	161561570	245	161561456	27
chr12	29102928	29103578						chr1	173122713	173123094	382	173122966	27
chr12	29103728	29104178						chr10	32986173	32986406	234	32986326	27
chr12	29970228	29970928						chr11	9535274	9535788	515	9535485	27
chr12	31632027	31632627						chr12	47401211	47401474	264	47401370	27
chr12	31636277	31637327						chr13	30388073	30388298	226	30388201	27
chr12	31832177	31834777						chr13	50635560	50635813	254	50635703	27
chr12	31905377	31908227						chr15	66369965	66370316	352	66370109	27
chr12	32761277	32762577						chr17	70527524	70527743	220	70527620	27
chr12	33529276	33529926						chr17	78632062	78632250	189	78632127	27
chr12	33587076	33589326						chr19	2032019	2032544	526	2032176	27
chr12	45508628	45509378						chr19	53197098	53197324	227	53197178	27
chr12	45509528	45510228						chr2	227450208	227450452	245	227450351	27
chr12	45621978	45623028						chr2	238947771	238948406	636	238948187	27
chr12	45643678	45645478						chr2	240987183	240987581	399	240987444	27
chr12	45657478	45658728						chr20	5671652	5671845	194	5671734	27
chr12	45668628	45671528						chr3	53158968	53159241	274	53159101	27
chr12	46072428	46072728						chr3	72270207	72270575	369	72270421	27
chr12	46124628	46126228						chr4	100519251	100519509	259	100519370	27
chr12	46157578	46158328						chr5	177419709	177420020	312	177419818	27
chr12	46173828	46174728						chr6	53623659	53623866	208	53623768	27
chr12	46176128	46178828						chr6	99593060	99593245	186	99593125	27
chr12	46472878	46474728						chr9	6405400	6405633	234	6405517	27
chr12	46535478	46537378						chr9	129777659	129777986	328	129777874	27
chr12	46541878	46542578						chr1	27904650	27904914	265	27904743	27
chr12	46548128	46550928						chr1	115727881	115728179	299	115728012	27
chr12	46556228	46556378						chr1	167447527	167447827	301	167447677	27
chr12	46561778	46563728						chr1	218377344	218377620	277	218377462	27
chr12	46585478	46585878						chr10	112985867	112986463	597	112986308	27
chr12	46659028	46661478						chr17	75338479	75338668	190	75338577	27
chr12	46920978	46921378						chr20	32068831	32069155	325	32068950	27
chr12	46925778	46926578						chr3	45098227	45098512	286	45098357	27
chr12	46926828	46927728						chr3	48960966	48961232	267	48961078	27
chr12	46955878	46957178						chr3	122101772	122102172	401	122101977	27
chr12	47014378	47014778						chr3	141337236	141337595	360	141337485	27
chr12	47015628	47018078						chr3	190533883	190534186	304	190534133	27
chr12	47027928	47028928						chr5	88827237	88827607	371	88827508	27
chr12	47037878	47038928						chr6	30201925	30202152	228	30202029	27
chr12	48212328	48212678						chr7	98283170	98283406	237	98283272	27
chr12	48212828	48213778						chr9	124965961	124966283	323	124966127	27
chr12	48215678	48216878						chr4	183183382	183183593	212	183183498	27
chr12	48217178	48218028						chr10	88944578	88945090	513	88944963	27
chr12	48296228	48297578						chr15	57217770	57217943	174	57217879	27
chr12	50050228	50051628						chr16	48317607	48318109	503	48317881	27
chr12	51863427	51864877						chr6	64955528	64955704	177	64955567	27
chr12	51869127	51870327						chr17	6427510	6427848	339	6427627	27
chr12	51871377	51872027						chr3	12323167	12323444	278	12323323	27
chr12	52123627	52124027						chr20	6489684	6489925	242	6489794	27
chr12	52198127	52199777						chr3	14418692	14419116	425	14418805	27
chr12	52873627	52874277						chr1	110873415	110873968	554	110873532	27
chr12	52874427	52874827						chr10	104337583	104337923	341	104337691	27
chr12	53366127	53367077						chr11	108236540	108236919	380	108236806	27
chr12	53370227	53371277						chr17	63621907	63622199	293	63621975	27
chr12	53371527	53373227						chr19	40579823	40580384	562	40580171	27
chr12	54217277	54218377						chr4	117085214	117085623	410	117085499	27
chr12	54661427	54661727						chr4	151407919	151408247	329	151408063	27
chr12	55666327	55667277						chr19	11323999	11324791	793	11324556	26
chr12	55667477	55668077						chr19	35066542	35066994	453	35066877	26
chr12	56374827	56375177						chr22	17477348	17477758	411	17477499	26
chr12	56698477	56699027						chr1	160665958	160666321	364	160665980	26
chr12	56699527	56702177						chr1	235971861	235972063	203	235971956	26
chr12	56706577	56706827						chr10	88853042	88853399	358	88853179	26
chr12	65156481	65157531						chr12	51885639	51886106	468	51885874	26
chr12	65263081	65264131						chr12	98439722	98440370	649	98440239	26
chr12	65740081	65742631						chr15	63497917	63498278	362	63498089	26
chr12	66266131	66266581						chr15	73400394	73400602	209	73400508	26
chr12	66266731	66267281						chr15	99477007	99477307	301	99477176	26
chr12	66267481	66270381						chr16	79286864	79287365	502	79287209	26
chr12	66884081	66884531						chr19	1099630	1099924	295	1099765	26
chr12	67451381	67452081						chr19	43700569	43700853	285	43700721	26
chr12	67457581	67457881						chr2	21330947	21331298	352	21331173	26
chr12	68481031	68481731						chr2	102033578	102033829	252	102033704	26
chr12	68538831	68539831						chr2	224211937	224212156	220	224212020	26
chr12	68560131	68560581						chr2	242085746	242086092	347	242085914	26
chr12	69006881	69009181						chr3	120454399	120454576	178	120454481	26
chr12	69103131	69103281						chr6	22366313	22366523	211	22366424	26
chr12	69330131	69332181						chr6	130788967	130789144	178	130789072	26
chr12	69336181	69336881						chr6	136920508	136920794	287	136920667	26
chr12	69338331	69339231						chr7	17029149	17029398	250	17029282	26
chr12	69339281	69339981						chr9	107612080	107612546	467	107612219	26
chr12	72995881	72996181						chr17	49851249	49851655	407	49851507	26
chr12	73153181	73153881						chr2	38737402	38737643	242	38737539	26
chr12	75472431	75473131						chr11	47591876	47592173	298	47592016	26
chr12	75473481	75473881						chr12	10395307	10395612	306	10395455	26
chr12	76151631	76152281						chr17	58674231	58674475	245	58674368	26
chr12	76152481	76152781						chr19	58504321	58504676	356	58504423	26
chr12	76158331	76159381						chr2	241763703	241764023	321	241763786	26
chr12	76172331	76172581						chr3	18223613	18223857	245	18223751	26
chr12	76172781	76173381						chr3	29649923	29650152	230	29650007	26
chr12	76684931	76685731						chr3	177820694	177820946	253	177820815	26
chr12	76692981	76693281						chr5	88833440	88833834	395	88833572	26
chr12	81809882	81810182						chr6	89375635	89375821	187	89375685	26
chr12	82027782	82028382						chr6	144567347	144567566	220	144567435	26
chr12	85271533	85274783						chr7	48643570	48643757	188	48643647	26
chr12	85354333	85354983						chr10	69337508	69337794	287	69337642	26
chr12	85405533	85406633						chr17	67855884	67856136	253	67856027	26
chr12	85423883	85425383						chr4	6964095	6964642	548	6964253	26
chr12	85468933	85470233						chr3	30655330	30655594	265	30655468	26
chr12	85470433	85470683						chr17	79036650	79036860	211	79036746	26
chr12	85626683	85627133						chr19	54248210	54248591	382	54248301	26
chr12	87510084	87510634						chr19	17718674	17718963	290	17718813	26
chr12	88375884	88376584						chr19	40777075	40777489	415	40777344	26
chr12	88388084	88388684						chr3	50569237	50569426	190	50569338	26
chr12	88816334	88816984						chr3	100334230	100334598	369	100334460	26
chr12	88946234	88947034						chr3	142448078	142448416	339	142448193	26
chr12	89335684	89336334						chr6	96898035	96898285	251	96898161	26
chr12	89382684	89384934						chr1	94602447	94602659	213	94602597	25
chr12	89721034	89721234						chr1	112883707	112883983	277	112883834	25
chr12	89863134	89863384						chr1	116794405	116794887	483	116794701	25
chr12	90390634	90390834						chr1	171434995	171435295	301	171435121	25
chr12	91551634	91552684						chr1	231460700	231460932	233	231460817	25
chr12	92505135	92506235						chr1	244868231	244868394	164	244868310	25
chr12	92593585	92593835						chr10	124153107	124153377	271	124153201	25
chr12	92972835	92973635						chr11	128045222	128045645	424	128045325	25
chr12	92974085	92975085						chr12	69338233	69338400	168	69338299	25
chr12	92987585	92988085						chr12	116552021	116552575	555	116552348	25
chr12	93243485	93244185						chr13	28106804	28107084	281	28106891	25
chr12	93244435	93245685						chr14	20794817	20795141	325	20795022	25
chr12	93589035	93597585						chr15	28786540	28786791	252	28786591	25
chr12	93601985	93603985						chr19	33186398	33186820	423	33186737	25
chr12	94079535	94080185						chr19	42185177	42185835	659	42185390	25
chr12	94101685	94102285						chr19	43701055	43701260	206	43701130	25
chr12	94122835	94124635						chr19	53851609	53852037	429	53851950	25
chr12	94125785	94126335						chr19	55583881	55584339	459	55584139	25
chr12	94792335	94793435						chr2	12819114	12819389	276	12819294	25
chr12	96053183	96054433						chr2	222806087	222806282	196	222806184	25
chr12	96107683	96108483						chr3	27095619	27095860	242	27095778	25
chr12	96119633	96120233						chr3	64350982	64351190	209	64351080	25
chr12	96120433	96121683						chr3	73332635	73332909	275	73332765	25
chr12	96143483	96144333						chr3	84601552	84601778	227	84601665	25
chr12	98397333	98397983						chr4	40710218	40710495	278	40710345	25
chr12	101856633	101857083						chr7	143126156	143126390	235	143126278	25
chr12	101857533	101858083						chr9	2657273	2657515	243	2657402	25
chr12	102501983	102504383						chr6	109299974	109300325	352	109300059	25
chr12	102504633	102505333						chr1	89692783	89693245	463	89692932	25
chr12	106227883	106228133						chr13	33355696	33355931	236	33355790	25
chr12	108744285	108745135						chr14	68599309	68599469	161	68599366	25
chr12	110079456	110079806						chr14	102853642	102853860	219	102853744	25
chr12	110088556	110088906						chr19	31305096	31305412	317	31305201	25
chr12	110100606	110101206						chr19	42129756	42130121	366	42129976	25
chr12	110366156	110367456						chr2	171146730	171146973	244	171146849	25
chr12	110590656	110590956						chr2	218046370	218046550	181	218046460	25
chr12	110604856	110606706						chr4	122687876	122688074	199	122687976	25
chr12	112116357	112117107						chr4	153222151	153222520	370	153222277	25
chr12	113142056	113143206						chr5	38453626	38453936	311	38453738	25
chr12	113591106	113591356						chr6	109772392	109772660	269	109772528	25
chr12	114919306	114919956						chr6	139136597	139136918	322	139136713	25
chr12	115351906	115352756						chr9	8649321	8649543	223	8649418	25
chr12	115504006	115505006						chrX	107753374	107753543	170	107753452	25
chr12	116282506	116285406						chr2	202091520	202091881	362	202091627	25
chr12	116285456	116286506						chr1	98662059	98662304	246	98662203	25
chr12	116299056	116300706						chr1	115977336	115977840	505	115977609	25
chr12	116301606	116305556						chr1	221335256	221335630	375	221335450	25
chr12	116318656	116321256						chr12	47080879	47081101	223	47080980	25
chr12	116324506	116325656						chr19	4909317	4909669	353	4909567	25
chr12	116358406	116359156						chr5	95823637	95823877	241	95823756	25
chr12	116359356	116360106						chr6	158168607	158168894	288	158168735	25
chr12	116405306	116406706						chr10	102676311	102676531	221	102676448	24
chr12	116406906	116407556						chr12	51246174	51246459	286	51246292	24
chr12	116410606	116411956						chr1	66490961	66491140	180	66491018	24
chr12	116433556	116434856						chr1	244299432	244299758	327	244299588	24
chr12	116443956	116444606						chr10	21449372	21449614	243	21449468	24
chr12	116508156	116509006						chr10	95292742	95293138	397	95292980	24
chr12	116633156	116635606						chr11	46331115	46331411	297	46331274	24
chr12	116635706	116637806						chr11	104198707	104198975	269	104198839	24
chr12	116641756	116643006						chr12	44948891	44949164	274	44949015	24
chr12	118682506	118683406						chr12	96407819	96408129	311	96407974	24
chr12	119968007	119968407						chr15	44724500	44724710	211	44724590	24
chr12	120602708	120603258						chr19	54373714	54374002	289	54373849	24
chr12	120936558	120937658						chr19	58364217	58364404	188	58364299	24
chr12	120939808	120941108						chr3	27590484	27590774	291	27590631	24
chr12	121059858	121060708						chr3	41159053	41159250	198	41159145	24
chr12	121095358	121096008						chr3	126982199	126982418	220	126982315	24
chr12	121096158	121097058						chr5	16964941	16965217	277	16965062	24
chr12	121196658	121196958						chr5	159412832	159412993	162	159412900	24
chr12	121687305	121687955						chr6	10643178	10643363	186	10643264	24
chr12	122453764	122453964						chr6	45896899	45897323	425	45897033	24
chr12	123442114	123443514						chr6	81997177	81997350	174	81997290	24
chr12	123443764	123444264						chr8	143026296	143026550	255	143026394	24
chr12	123447964	123449764						chr9	19161803	19162044	242	19161961	24
chr12	123553714	123555114						chr9	107750722	107751027	306	107750822	24
chr12	124625915	124626765						chr1	220881260	220881583	324	220881464	24
chr12	124632565	124634915						chr19	35903603	35903837	235	35903694	24
chr12	124646115	124647015						chr2	196242088	196242471	384	196242347	24
chr12	124652965	124654165						chr10	74255913	74256165	253	74255976	24
chr12	124656315	124656565						chr12	16573529	16573974	446	16573876	24
chr12	124675465	124676315						chr13	100673661	100673917	257	100673812	24
chr12	124676465	124676765						chr14	67018752	67018962	211	67018886	24
chr12	124679515	124680265						chr16	27242897	27243088	192	27242956	24
chr12	124684865	124685265						chr17	28893529	28894017	489	28893899	24
chr12	124713015	124714665						chr19	43745171	43745417	247	43745339	24
chr12	124726465	124727415						chr19	55441458	55441713	256	55441600	24
chr12	124734615	124735065						chr2	217316836	217317033	198	217316944	24
chr12	124746115	124747265						chr22	35612314	35612538	225	35612406	24
chr12	124754115	124755165						chr4	39054473	39054747	275	39054609	24
chr12	124755515	124756715						chr4	183920337	183920998	662	183920849	24
chr12	124757015	124757865						chr6	3082002	3082169	168	3082091	24
chr12	124922965	124923815						chr6	148381664	148381853	190	148381757	24
chr12	124926865	124927215						chr7	25615008	25615222	215	25615073	24
chr12	124928065	124929365						chr7	28154986	28155208	223	28155070	24
chr12	125050015	125050415						chr8	108671561	108671731	171	108671646	24
chr12	128830166	128831816						chr14	91361359	91361659	301	91361529	24
chr12	130775666	130777116						chr19	42450419	42450720	302	42450512	24
chr12	131221666	131223066						chr3	130354272	130354630	359	130354519	24
chr12	131231566	131232566						chr17	50763087	50763382	296	50763225	24
chr12	131603766	131604666						chr1	146039653	146039880	228	146039804	24
chr12	131604816	131605266						chr1	161505041	161505377	337	161505248	24
chr12	131682366	131682916						chr10	72272744	72272993	250	72272876	24
chr12	131807266	131807616						chr12	662946	663105	160	663070	24
chr12	131872266	131873216						chr2	157876218	157876668	451	157876410	24
chr12	132161866	132163316						chr2	182715743	182716000	258	182715863	24
chr12	132177916	132178666						chr2	238848003	238848312	310	238848103	24
chr12	132342325	132342625						chr20	63567928	63568104	177	63567974	24
chr12	132366725	132367325						chr22	40533729	40533929	201	40533844	24
chr12	132396225	132396475						chr5	181200338	181200608	271	181200461	24
chr12	132429225	132430525						chr7	116211045	116211382	338	116211226	24
chr12	132438975	132439925						chr9	19103048	19103476	429	19103364	24
chr12	132444175	132446275						chr1	155017461	155017630	170	155017538	23
chr12	132446425	132447025						chr1	101291593	101291803	211	101291668	23
chr12	132468025	132470025						chr1	109615615	109615836	222	109615798	23
chr12	132470275	132471175						chr1	226109724	226109992	269	226109863	23
chr12	132473925	132474575						chr10	7471941	7472414	474	7472263	23
chr12	132475475	132475975						chr13	48575116	48575314	199	48575216	23
chr13	19601219	19603043						chr15	72237443	72237777	335	72237651	23
chr13	19794919	19795193						chr15	84725044	84725215	172	84725102	23
chr13	20118494	20122070						chr16	47958844	47959088	245	47958945	23
chr13	20125794	20129194						chr16	84806054	84806526	473	84806375	23
chr13	20338244	20339694						chr17	34399142	34399382	241	34399258	23
chr13	20340070	20341270						chr17	45345715	45345931	217	45345795	23
chr13	21074844	21075920						chr19	41531100	41531550	451	41531200	23
chr13	21076094	21076794						chr19	43688507	43688780	274	43688704	23
chr13	21476694	21477494						chr19	58464906	58465231	326	58465043	23
chr13	21716544	21716920						chr2	85704461	85704764	304	85704617	23
chr13	21823894	21824270						chr2	101223941	101224108	168	101224035	23
chr13	21846594	21847020						chr2	207626759	207627046	288	207626900	23
chr13	22009720	22010070						chr20	1850951	1851116	166	1851023	23
chr13	22016944	22017370						chr20	41003653	41003812	160	41003743	23
chr13	22925694	22926370						chr20	43752535	43752734	200	43752647	23
chr13	22926720	22927320						chr20	56815993	56816420	428	56816224	23
chr13	22961544	22961920						chr20	57463355	57463621	267	57463507	23
chr13	23459570	23460370						chr3	19644364	19644661	298	19644505	23
chr13	23460544	23463070						chr3	171814043	171814248	206	171814153	23
chr13	23546844	23547644						chr3	196666091	196666418	328	196666343	23
chr13	23558570	23560220						chr4	83240602	83240824	223	83240717	23
chr13	24041470	24043520						chr5	43009235	43009610	376	43009375	23
chr13	27034446	27035172						chr5	87038785	87039070	286	87038913	23
chr13	27217746	27218822						chr5	180093345	180093955	611	180093680	23
chr13	27218896	27219522						chr6	37186094	37186255	162	37186200	23
chr13	27361772	27362146						chr6	157764444	157764620	177	157764509	23
chr13	27772222	27772796						chr9	5834089	5834396	308	5834282	23
chr13	27773372	27774772						chr9	127781046	127781288	243	127781151	23
chr13	27774996	27775572						chr5	159362431	159362670	240	159362567	23
chr13	28126546	28126972						chr1	44672353	44672652	300	44672571	23
chr13	28523572	28523996						chr1	61157584	61157906	323	61157757	23
chr13	28524296	28525022						chr1	111133057	111133340	284	111133201	23
chr13	28526422	28528822						chr1	243727243	243727477	235	243727339	23
chr13	28530696	28532896						chr10	50431129	50431336	208	50431249	23
chr13	28620496	28621322						chr10	92691718	92691910	193	92691799	23
chr13	28621696	28622896						chr10	119401766	119402041	276	119401889	23
chr13	28623696	28624296						chr12	53387297	53387511	215	53387433	23
chr13	28628246	28628846						chr12	54328320	54328615	296	54328440	23
chr13	28741822	28743146						chr13	99281738	99282069	332	99281853	23
chr13	28754146	28755622						chr2	127105723	127106043	321	127105878	23
chr13	30051446	30052046						chr2	149152415	149152875	461	149152579	23
chr13	30052196	30052946						chr2	232315507	232315889	383	232315738	23
chr13	30114446	30115072						chr22	29641046	29641483	438	29641296	23
chr13	30173046	30173722						chr3	100521277	100521532	256	100521376	23
chr13	30388196	30389622						chr5	32027894	32028097	204	32027991	23
chr13	30389696	30390072						chr5	143396365	143396614	250	143396463	23
chr13	30394546	30396046						chr5	149749725	149749937	213	149749796	23
chr13	30408072	30409672						chr7	23468166	23468423	258	23468305	23
chr13	30445146	30446296						chr2	32380554	32380806	253	32380697	23
chr13	30674022	30674896						chr2	70474362	70474648	287	70474493	23
chr13	30689572	30691846						chr14	81401041	81401236	196	81401151	23
chr13	30695746	30697196						chr2	23506426	23506719	294	23506541	23
chr13	30697422	30697846						chr6	158409612	158409836	225	158409681	23
chr13	30712646	30713196						chr1	112704879	112706131	1253	112705492	23
chr13	30713496	30714396						chr1	150877382	150877550	169	150877482	23
chr13	31007096	31008546						chr1	151070388	151070729	342	151070656	23
chr13	31014246	31014596						chr1	166839055	166839334	280	166839179	23
chr13	31999122	32002672						chr12	7503413	7503974	562	7503863	23
chr13	32549172	32549672						chr17	74213261	74213434	174	74213328	23
chr13	33717546	33718246						chr19	17719054	17719372	319	17719138	23
chr13	33727922	33728872						chr19	54572863	54573022	160	54572958	23
chr13	33728946	33730322						chr2	174764544	174764931	388	174764801	23
chr13	33743522	33744996						chr20	45833444	45833754	311	45833602	23
chr13	33786546	33787072						chr5	139403870	139404061	192	139403987	23
chr13	33787196	33787846						chr5	177425888	177426087	200	177426012	23
chr13	36416822	36418646						chr22	43129700	43129952	253	43129836	22
chr13	36420622	36420846						chr1	10388184	10388371	188	10388254	22
chr13	36421022	36421396						chr1	32981257	32981422	166	32981336	22
chr13	36450696	36450972						chr1	47508203	47508555	353	47508406	22
chr13	36451146	36452346						chr1	52009686	52009886	201	52009795	22
chr13	36452396	36452772						chr1	110433763	110434110	348	110433893	22
chr13	37088422	37088746						chr1	110647380	110647582	203	110647509	22
chr13	40398046	40398696						chr1	221166987	221167237	251	221167078	22
chr13	40780573	40781497						chr10	11685049	11685466	418	11685195	22
chr13	40781673	40781847						chr10	31623493	31623736	244	31623606	22
chr13	40782023	40782523						chr10	112227496	112228051	556	112227943	22
chr13	40782723	40784047						chr11	33212764	33212965	202	33212849	22
chr13	41519673	41520247						chr12	7557362	7557549	188	7557450	22
chr13	41520297	41521223						chr14	83632329	83632801	473	83632474	22
chr13	41977897	41978447						chr15	63503168	63503454	287	63503300	22
chr13	42377347	42378597						chr17	7120656	7120861	206	7120751	22
chr13	42744547	42745723						chr17	60398374	60398622	249	60398521	22
chr13	42879997	42880797						chr17	76843689	76843866	178	76843724	22
chr13	44415897	44416523						chr19	33293191	33293364	174	33293238	22
chr13	44917048	44917724						chr2	111624819	111625021	203	111624916	22
chr13	44918074	44919548						chr20	53642500	53642848	349	53642647	22
chr13	45330048	45330374						chr22	31674373	31674669	297	31674469	22
chr13	45695398	45696524						chr3	32516292	32516483	192	32516427	22
chr13	45932448	45932724						chr4	123588318	123588839	522	123588469	22
chr13	46313474	46314148						chr4	130028687	130028896	210	130028795	22
chr13	46319698	46322474						chr6	87756914	87757073	160	87757023	22
chr13	46331948	46332724						chr7	153423003	153423205	203	153423114	22
chr13	46332948	46335174						chr8	54523735	54524179	445	54524028	22
chr13	47480574	47481374						chr8	104329795	104330092	298	104329902	22
chr13	47497874	47498724						chr8	141206341	141206714	374	141206588	22
chr13	47672048	47673098						chr2	11830339	11830685	347	11830491	22
chr13	47703274	47703698						chr7	27249078	27249594	517	27249177	22
chr13	47856248	47856948						chr1	159880534	159880802	269	159880656	22
chr13	48144673	48145073						chr17	82494670	82495048	379	82494966	22
chr13	48158223	48159073						chr1	174815522	174815692	171	174815562	22
chr13	48161297	48163047						chr12	26345177	26345362	186	26345248	22
chr13	48174247	48174773						chr12	111445063	111445291	229	111445184	22
chr13	48193897	48194797						chr19	33394322	33394583	262	33394466	22
chr13	48221247	48222973						chr2	32132828	32133092	265	32132963	22
chr13	48542497	48543397						chr3	51568543	51568705	163	51568625	22
chr13	48859147	48859673						chr4	128518013	128518330	318	128518109	22
chr13	48861473	48862673						chr8	18729191	18729387	197	18729282	22
chr13	49606623	49607097						chr15	98785655	98786193	539	98785825	22
chr13	49641323	49643897						chr1	167722039	167722295	257	167722089	22
chr13	51557623	51558297						chr12	49662920	49663146	227	49663015	22
chr13	51824447	51825397						chr12	57520289	57520456	168	57520393	22
chr13	51825573	51827147						chr15	72231530	72231789	260	72231671	22
chr13	51828347	51828997						chr19	13116854	13117081	228	13116933	22
chr13	52599148	52600748						chr19	38830761	38831055	295	38830898	22
chr13	54028724	54029224						chr2	183078447	183078644	198	183078503	22
chr13	54029474	54030474						chr2	197310544	197310787	244	197310692	22
chr13	54078648	54079198						chr4	82374420	82374630	211	82374548	22
chr13	54732774	54733398						chr17	42679261	42679637	377	42679356	21
chr13	54878598	54879074						chr22	38549375	38549665	291	38549596	21
chr13	55058674	55062074						chr1	33461185	33461356	172	33461278	21
chr13	55492074	55493448						chr1	192954910	192955186	277	192955068	21
chr13	55566174	55567174						chr1	201454171	201454336	166	201454259	21
chr13	55762125	55762949						chr1	224503504	224503824	321	224503734	21
chr13	55815225	55816075						chr1	234517315	234517581	267	234517425	21
chr13	57326499	57327175						chr10	88064654	88064944	291	88064733	21
chr13	57418275	57418999						chr12	62631722	62631912	191	62631802	21
chr13	58296449	58297775						chr12	106910211	106910528	318	106910411	21
chr13	58704799	58705425						chr13	22992378	22992658	281	22992500	21
chr13	58864599	58865825						chr14	75274874	75275106	233	75275021	21
chr13	59045349	59045925						chr15	63479865	63480024	160	63479907	21
chr13	59299875	59300475						chr15	68924949	68925222	274	68925088	21
chr13	59336749	59338275						chr15	74390977	74391155	179	74391074	21
chr13	59359675	59360925						chr15	92772983	92773207	225	92773084	21
chr13	59527275	59528399						chr18	76565515	76565807	293	76565651	21
chr13	59531199	59532549						chr19	40832015	40832278	264	40832160	21
chr13	60267675	60268849						chr19	41328833	41329077	245	41328984	21
chr13	60327199	60328999						chr2	217222624	217222994	371	217222748	21
chr13	60580925	60585275						chr20	20856240	20856544	305	20856374	21
chr13	60753775	60754925						chr22	38193555	38193905	351	38193671	21
chr13	60837849	60838625						chr3	42072331	42072518	188	42072405	21
chr13	60838899	60839575						chr3	194069882	194070097	216	194069998	21
chr13	60902199	60903375						chr4	19729884	19730089	206	19729995	21
chr13	61435400	61435976						chr4	27088581	27088851	271	27088737	21
chr13	61721576	61722200						chr4	48047130	48047506	377	48047267	21
chr13	62208576	62211376						chr5	10543593	10543781	189	10543673	21
chr13	62305500	62306450						chr5	156974584	156974771	188	156974657	21
chr13	62399000	62401800						chr5	175689445	175689774	330	175689597	21
chr13	63054626	63055150						chr8	9552157	9552430	274	9552305	21
chr13	63059976	63060826						chr8	41256624	41256873	250	41256741	21
chr13	63062500	63062926						chr9	84271172	84271359	188	84271221	21
chr13	63636050	63637326						chr6	30955643	30955862	220	30955781	21
chr13	63928300	63929950						chr6	158911382	158911558	177	158911472	21
chr13	64993951	64994727						chr15	56887636	56887824	189	56887763	21
chr13	66221627	66224127						chr3	196235820	196236007	188	196235952	21
chr13	67642951	67643827						chr1	111128242	111128510	269	111128400	21
chr13	70863727	70865777						chr1	161217086	161217271	186	161217153	21
chr13	70874027	70874701						chr1	165871430	165871656	227	165871514	21
chr13	70874851	70875801						chr10	21724837	21725088	252	21724932	21
chr13	71873345	71876071						chr10	101486050	101486453	404	101486308	21
chr13	71876295	71877845						chr10	113093942	113094130	189	113094019	21
chr13	71878621	71879345						chr11	46336785	46337057	273	46336981	21
chr13	71964495	71965245						chr11	128548556	128548926	371	128548728	21
chr13	72384145	72385495						chr12	26340762	26340954	193	26340894	21
chr13	72508021	72508645						chr12	63918146	63918453	308	63918237	21
chr13	75504523	75505423						chr13	46374690	46375041	352	46374926	21
chr13	75508023	75508523						chr15	90750272	90750483	212	90750407	21
chr13	76663548	76664448						chr18	58887545	58887829	285	58887679	21
chr13	76744274	76746774						chr19	2395020	2395314	295	2395167	21
chr13	76749474	76750298						chr2	174717453	174717822	370	174717610	21
chr13	76750474	76751224						chr22	24894231	24894418	188	24894300	21
chr13	76803624	76803948						chr3	45656549	45656895	347	45656767	21
chr13	76848324	76848598						chr3	143443903	143444099	197	143444023	21
chr13	77333598	77334324						chr3	197723934	197724212	279	197724081	21
chr13	77339048	77339598						chr4	40763442	40763734	293	40763522	21
chr13	77374724	77375524						chr5	55772058	55772234	177	55772135	21
chr13	77376524	77378824						chr5	142994329	142994583	255	142994440	21
chr13	77385724	77389824						chr6	34391408	34391641	234	34391544	21
chr13	77390048	77391148						chr8	23559259	23559477	219	23559386	21
chr13	77391474	77394724						chr10	66176635	66177147	513	66177053	21
chr13	77429624	77429898						chr7	5634363	5634553	191	5634427	21
chr13	77449148	77449474						chr1	108956850	108957395	546	108957001	21
chr13	77459798	77461124						chr2	241412219	241412378	160	241412286	21
chr13	77477724	77478424						chr14	72518688	72518887	200	72518818	21
chr13	78093624	78093874						chr12	42631645	42631823	179	42631737	21
chr13	78100774	78101848						chr3	12999571	12999730	160	12999674	21
chr13	78101924	78103824						chr1	109213981	109214366	386	109214105	21
chr13	78159648	78162824						chr1	111755211	111755577	367	111755451	21
chr13	78440424	78441424						chr11	9264346	9264556	211	9264457	21
chr13	79190998	79192198						chr11	74492911	74493187	277	74493064	21
chr13	79193998	79195148						chr12	66170259	66170529	271	66170402	21
chr13	79195574	79196024						chr19	7473037	7473261	225	7473133	21
chr13	79212148	79212474						chr19	7701718	7702046	329	7701821	21
chr13	79226324	79228424						chr19	33226427	33226586	160	33226498	21
chr13	79281624	79282448						chr2	38076668	38076960	293	38076801	21
chr13	79282624	79283124						chr4	102501957	102502330	374	102502175	21
chr13	79283298	79284674						chr5	180070978	180071204	227	180071037	21
chr13	79604524	79606324						chr1	24190119	24190466	348	24190333	20
chr13	79779974	79780698						chr1	52707138	52707315	178	52707214	20
chr13	79782298	79783498						chr1	178608198	178608688	491	178608280	20
chr13	79811798	79813574						chr1	187626143	187626324	182	187626265	20
chr13	80036574	80038248						chr10	13349483	13350162	680	13349797	20
chr13	80040648	80041248						chr11	118834522	118834880	359	118834659	20
chr13	80048324	80048924						chr12	53824543	53824731	189	53824658	20
chr13	80049674	80050298						chr12	90124513	90124726	214	90124625	20
chr13	80130848	80132048						chr17	57750069	57750230	162	57750113	20
chr13	80167348	80167798						chr17	57811194	57811420	227	57811292	20
chr13	80168298	80168674						chr19	35953474	35953692	219	35953607	20
chr13	80246824	80247798						chr19	47247512	47247673	162	47247636	20
chr13	80249848	80250698						chr2	12587961	12588477	517	12588379	20
chr13	80275748	80277274						chr2	64277412	64277773	362	64277679	20
chr13	80296574	80297398						chr2	100555021	100555185	165	100555081	20
chr13	80363598	80363998						chr2	121287250	121287482	233	121287354	20
chr13	80443598	80444298						chr2	145411441	145411765	325	145411589	20
chr13	80444548	80445448						chr2	148546443	148546602	160	148546555	20
chr13	80453774	80454374						chr2	195650821	195651083	263	195650940	20
chr13	80716598	80717348						chr2	227407830	227408191	362	227407987	20
chr13	83975198	83976374						chr2	236956442	236956601	160	236956528	20
chr13	84086374	84087898						chr3	195586758	195586954	197	195586907	20
chr13	84934124	84935898						chr4	19730177	19730569	393	19730328	20
chr13	84945974	84946924						chr5	124583980	124584365	386	124584078	20
chr13	85659024	85659648						chr5	137563674	137564066	393	137563968	20
chr13	85760674	85761674						chr6	122770861	122771131	271	122771069	20
chr13	86541278	86542854						chr6	148557804	148558069	266	148557895	20
chr13	86553354	86554328						chr19	2478428	2478588	161	2478551	20
chr13	86708054	86712154						chr17	38926781	38927083	303	38926863	20
chr13	87094454	87094854						chr14	20681548	20682088	541	20682003	20
chr13	87122804	87124078						chr1	198179712	198179934	223	198179836	20
chr13	87124304	87125378						chr10	82866583	82866983	401	82866715	20
chr13	87819854	87822278						chr10	93387043	93387443	401	93387178	20
chr13	87913404	87914228						chr11	96257177	96257376	200	96257277	20
chr13	88022054	88023678						chr11	126420484	126420659	176	126420561	20
chr13	88074878	88075678						chr11	130124318	130124493	176	130124416	20
chr13	88919355	88920755						chr13	51793947	51794181	235	51794114	20
chr13	89400705	89401255						chr14	51884369	51884650	282	51884506	20
chr13	89401429	89402155						chr16	75333820	75334085	266	75333911	20
chr13	89585729	89585929						chr19	41409767	41410186	420	41409892	20
chr13	89587555	89588255						chr19	50234684	50234939	256	50234781	20
chr13	89981029	89983629						chr3	53834402	53834604	203	53834490	20
chr13	90008705	90009755						chr3	194051450	194051901	452	194051570	20
chr13	90145079	90146579						chr4	169622281	169622513	233	169622409	20
chr13	90238629	90239005						chr6	158655164	158655530	367	158655274	20
chr13	90294129	90294679						chr7	75624170	75624371	202	75624285	20
chr13	91154455	91154929						chr7	140619474	140619729	256	140619580	20
chr13	91154955	91155879						chr8	143936538	143936754	217	143936657	20
chr13	91168405	91168579						chr17	80093009	80093187	179	80093125	20
chr13	91174379	91175679						chr19	44753368	44753639	272	44753532	20
chr13	91213555	91214179						chr7	131188667	131188975	309	131188777	20
chr13	91215779	91217705						chr1	149886792	149887032	241	149886877	20
chr13	91310155	91310779						chr1	150548913	150549106	194	150549022	20
chr13	91310905	91314305						chr10	75402564	75402819	256	75402681	20
chr13	91314455	91317555						chr12	54561348	54561557	210	54561440	20
chr13	91317705	91320105						chr17	30292350	30292606	257	30292484	20
chr13	91323205	91323629						chr17	67377299	67377551	253	67377357	20
chr13	91323755	91328405						chr19	34678036	34678236	201	34678124	20
chr13	91328555	91329629						chr19	44748015	44748381	367	44748284	20
chr13	91330605	91332305						chr20	46550534	46550716	183	46550585	20
chr13	91336905	91338755						chr3	27483230	27483395	166	27483299	20
chr13	91338855	91342279						chr3	39108854	39109019	166	39108914	20
chr13	94548479	94549505						chr4	39978018	39978215	198	39978091	20
chr13	95380979	95381405						chr4	112231061	112231398	338	112231291	20
chr13	95650205	95651379						chr16	1938372	1938572	201	1938451	19
chr13	97076529	97078305						chr3	143123451	143123727	277	143123528	19
chr13	99124329	99125379						chr3	102229309	102229511	203	102229392	19
chr13	99425329	99426555						chr1	45582481	45582772	292	45582677	19
chr13	99464405	99465705						chr1	167617764	167618070	307	167617830	19
chr13	99904029	99906255						chr1	168504187	168504383	197	168504285	19
chr13	103006359	103008659						chr10	7046139	7046455	317	7046316	19
chr13	104836708	104839058						chr11	43869175	43869453	279	43869343	19
chr13	104871232	104872858						chr15	96347633	96347914	282	96347720	19
chr13	104953932	104955008						chr17	30968554	30968723	170	30968642	19
chr13	104975132	104975758						chr17	42456456	42456621	166	42456544	19
chr13	105137032	105141258						chr17	56787071	56787360	290	56787220	19
chr13	105147608	105148082						chr17	78285351	78285542	192	78285430	19
chr13	105177082	105178032						chr19	39953138	39953695	558	39953652	19
chr13	105272858	105273308						chr19	53849120	53849297	178	53849215	19
chr13	105363333	105364433						chr2	68423974	68424187	214	68424059	19
chr13	105925110	105925384						chr2	68427009	68427486	478	68427105	19
chr13	106103384	106103810						chr20	53899855	53900014	160	53899962	19
chr13	106104034	106104660						chr5	28512784	28512991	208	28512870	19
chr13	109361162	109362436						chr5	73160202	73160430	229	73160343	19
chr13	109385286	109385662						chr5	124963662	124963899	238	124963779	19
chr13	109386712	109388062						chr7	6928812	6929029	218	6928885	19
chr13	109388262	109390062						chr7	25852397	25852841	445	25852678	19
chr13	109390186	109391762						chr7	83908770	83908932	163	83908859	19
chr13	109411662	109413336						chr1	200907533	200907837	305	200907640	19
chr13	109653212	109654262						chr10	75359013	75359195	183	75359144	19
chr13	109654636	109656312						chr15	100863746	100864014	269	100863861	19
chr13	109656336	109656686						chr7	39609473	39609711	239	39609590	19
chr13	109699386	109700212						chr11	3022331	3022526	196	3022437	19
chr13	109700536	109701412						chr11	122717288	122717682	395	122717393	19
chr13	109704786	109706036						chr11	122799207	122799495	289	122799365	19
chr13	109998712	109998986						chr14	103931529	103931722	194	103931626	19
chr13	110005786	110007362						chr15	67504990	67505242	253	67505124	19
chr13	110007486	110008012						chr2	11554201	11554418	218	11554316	19
chr13	110094336	110095962						chr2	215681289	215681504	216	215681411	19
chr13	110112836	110113536						chr3	149152454	149152667	214	149152527	19
chr13	110113586	110114062						chr4	39353863	39354215	353	39354093	19
chr13	110116286	110117236						chr7	2691463	2691678	216	2691580	19
chr13	110126462	110130512						chr7	74395657	74395830	174	74395697	19
chr13	110136612	110139212						chrX	7083564	7084289	726	7083782	19
chr13	110575136	110576136						chr2	213504056	213504270	215	213504134	19
chr13	110578812	110581612						chr10	48634263	48634525	263	48634408	19
chr13	110969936	110970662						chr13	30738068	30738238	171	30738169	19
chr13	111046312	111047036						chr2	110983081	110983387	307	110983248	19
chr13	111047186	111047636						chr6	158475542	158475708	167	158475656	19
chr13	111067136	111067986						chr3	97910986	97911151	166	97911061	19
chr13	112605819	112606419						chr16	21609113	21609312	200	21609185	19
chr13	113393368	113394018						chr3	188788785	188788980	196	188788856	19
chr13	113409518	113410768						chr1	108660967	108661287	321	108661178	19
chr13	113411168	113412244						chr1	108963285	108963463	179	108963336	19
chr13	114151284	114151808						chr1	109090285	109090952	668	109090535	19
chr13	114152408	114153234						chr1	234723366	234723564	199	234723494	19
chr13	114161334	114162634						chr12	10392537	10392709	173	10392611	19
chr13	114162708	114163084						chr15	82709632	82709879	248	82709755	19
chr13	114221534	114222534						chr16	69424163	69424332	170	69424287	19
chr13	114222584	114223434						chr17	77404989	77405159	171	77405067	19
chr14	20622769	20625319						chr19	48270789	48270953	165	48270857	19
chr14	20794258	20794708						chr2	101474806	101475095	290	101474938	19
chr14	20970608	20972058						chr20	46550891	46551204	314	46551111	19
chr14	21191308	21191558						chr3	184711213	184711507	295	184711293	19
chr14	23693608	23697458						chr3	187139297	187139708	412	187139425	19
chr14	24277411	24277872						chr3	194487605	194487845	241	194487720	19
chr14	24665222	24665722						chr4	176195689	176195887	199	176195758	19
chr14	24672522	24675422						chr5	91314463	91314726	264	91314574	19
chr14	24678372	24679072						chr6	170290407	170290620	214	170290548	19
chr14	24679422	24681111						chr7	44795744	44795973	230	44795875	19
chr14	24694522	24696472						chr9	95462682	95462962	281	95462818	19
chr14	24705522	24706022						chr9	121121592	121121824	233	121121672	19
chr14	25103611	25104672						chr2	241443834	241443998	165	241443891	18
chr14	28056822	28058311						chr1	172746797	172747007	211	172746873	18
chr14	30848461	30848911						chr1	236677985	236678162	178	236678083	18
chr14	31228122	31228622						chr10	128203	128362	160	128274	18
chr14	31228672	31229611						chr10	101071384	101071552	169	101071420	18
chr14	31230111	31231572						chr11	2265532	2265698	167	2265630	18
chr14	34493772	34494911						chr11	76855858	76856031	174	76855957	18
chr14	34496311	34496611						chr12	33588146	33588370	225	33588305	18
chr14	34496922	34497461						chr12	57865003	57865345	343	57865111	18
chr14	34882172	34885622						chr12	69982246	69982416	171	69982325	18
chr14	35335861	35337372						chr12	92970897	92971170	274	92971026	18
chr14	35338822	35342722						chr13	80359881	80360176	296	80360025	18
chr14	35352361	35353422						chr13	113381482	113381702	221	113381595	18
chr14	35373722	35375011						chr15	35043520	35043706	187	35043651	18
chr14	35381072	35381361						chr16	85978546	85978705	160	85978603	18
chr14	39762513	39763813						chr17	49193235	49193438	204	49193376	18
chr14	42277075	42278414						chr19	7657086	7657586	501	7657192	18
chr14	42292764	42293175						chr22	35377270	35377429	160	35377315	18
chr14	42320975	42324425						chr3	66644606	66644909	304	66644796	18
chr14	43728675	43730375						chr3	184786323	184786724	402	184786420	18
chr14	48734614	48736225						chr5	91280272	91280534	263	91280399	18
chr14	49861099	49862210						chr5	142024890	142025169	280	142025025	18
chr14	49863060	49864349						chr9	755596	755843	248	755734	18
chr14	49867449	49868110						chr19	36127967	36128164	198	36128026	18
chr14	49868499	49869049						chr19	41327457	41327766	310	41327621	18
chr14	49971499	49973449						chr17	59001503	59001849	347	59001568	18
chr14	50059060	50061049						chr19	51127805	51128015	211	51127899	18
chr14	50061099	50063160						chr5	1479627	1479786	160	1479701	18
chr14	54047360	54048510						chr20	23125685	23125980	296	23125757	18
chr14	54344060	54344349						chr1	202616083	202616322	240	202616231	18
chr14	54344499	54345460						chr11	122733372	122733571	200	122733435	18
chr14	54352710	54354060						chr13	28031602	28031789	188	28031690	18
chr14	54354149	54354949						chr13	51827185	51827501	317	51827307	18
chr14	54446949	54447349						chr14	59190223	59190432	210	59190283	18
chr14	54447549	54447960						chr15	59300497	59300785	289	59300608	18
chr14	55102110	55102460						chr16	24734495	24734677	183	24734573	18
chr14	55102649	55103999						chr16	81470025	81470211	187	81470107	18
chr14	55118160	55118810						chr20	17518440	17518917	478	17518659	18
chr14	55212860	55213099						chr22	47044500	47044763	264	47044606	18
chr14	55814560	55815199						chr5	136037230	136037471	242	136037329	18
chr14	55818949	55819699						chr5	141507331	141507657	327	141507420	18
chr14	55973460	55973860						chr6	37686302	37686518	217	37686450	18
chr14	56092260	56092899						chr7	2711285	2711466	182	2711372	18
chr14	58737149	58737449						chr7	76403274	76403566	293	76403458	18
chr14	58746649	58747349						chr7	102134565	102134737	173	102134634	18
chr14	58749549	58750260						chr1	203069335	203069545	211	203069463	18
chr14	58752660	58753499						chr10	66756592	66756866	275	66756735	18
chr14	59151199	59151849						chr13	50208672	50208910	239	50208807	18
chr14	59380210	59380899						chr15	66390799	66390960	162	66390920	18
chr14	60330799	60331949						chr6	42923498	42923672	175	42923576	18
chr14	60349160	60349449						chr1	108956523	108956766	244	108956682	18
chr14	61101899	61104510						chr20	3804281	3804454	174	3804357	18
chr14	61119310	61119760						chr3	113830591	113830938	348	113830786	18
chr14	61119899	61121560						chr9	36842627	36842857	231	36842757	18
chr14	61121649	61122910						chr3	46927280	46927457	178	46927418	18
chr14	61125410	61126560						chr5	56565921	56566095	175	56566011	18
chr14	61154049	61154410						chr7	2735003	2735190	188	2735135	18
chr14	65156249	65157649						chr1	108962977	108963137	161	108963078	18
chr14	65169049	65169360						chr1	108963778	108963937	160	108963888	18
chr14	66085099	66085999						chr1	109213634	109213882	249	109213754	18
chr14	68757300	68758200						chr12	38904761	38904987	227	38904863	18
chr14	68815300	68816761						chr13	27450690	27450978	289	27450739	18
chr14	69013600	69014050						chr14	91284959	91285155	197	91285064	18
chr14	69014400	69014761						chr15	65304681	65304916	236	65304794	18
chr14	69040911	69041400						chr17	64497350	64497590	241	64497466	18
chr14	69041761	69043111						chr19	58520066	58520272	207	58520133	18
chr14	69043261	69045311						chr22	17219721	17219953	233	17219858	18
chr14	70821400	70823350						chr3	81760937	81761116	180	81761022	18
chr14	70872061	70872811						chr3	196712429	196712638	210	196712509	18
chr14	70879011	70885311						chr4	48780080	48780286	207	48780220	18
chr14	70885561	70888700						chr5	75336240	75336636	397	75336365	18
chr14	70900650	70901300						chr5	80408243	80408525	283	80408443	18
chr14	73809925	73810914						chr5	142109285	142109729	445	142109572	18
chr14	74627014	74627775						chr6	117907189	117907401	213	117907314	18
chr14	74961925	74962564
chr14	74962675	74963525
chr14	75181825	75182914
chr14	75183214	75184475
chr14	75184625	75185975
chr14	75187775	75189525
chr14	75221814	75222675
chr14	75223175	75223775
chr14	75302125	75303575
chr14	75333225	75335314
chr14	75340614	75341964
chr14	75514674	75516274
chr14	76953435	76954085
chr14	76977574	76977774
chr14	76978024	76978374
chr14	77000174	77001024
chr14	77640824	77642674
chr14	77659285	77661485
chr14	81464723	81465984
chr14	82055134	82056623
chr14	83134073	83134773
chr14	83252773	83256423
chr14	83257173	83259023
chr14	83259523	83260084
chr14	83470673	83470984
chr14	84108184	84109523
chr14	86712523	86713434
chr14	87627923	87628123
chr14	88129523	88130523
chr14	89000834	89001684
chr14	89027484	89027834
chr14	90500723	90501473
chr14	90533423	90534773
chr14	90836023	90836934
chr14	93168872	93169372
chr14	95495591	95496641
chr14	95522941	95524730
chr14	96684980	96685530
chr14	97077180	97077380
chr14	98949741	98950841
chr14	99034441	99038741
chr14	99073091	99077430
chr14	99118341	99118730
chr14	100166291	100168680
chr14	100617391	100619130
chr14	100622130	100623030
chr14	100644541	100645791
chr14	100762280	100762930
chr14	101004780	101005930
chr14	101534791	101535191
chr14	101535630	101536191
chr14	101584380	101585141
chr14	101947230	101948041
chr14	101948391	101949680
chr14	102516230	102517791
chr14	102524980	102526341
chr14	103074780	103075730
chr14	103220430	103220941
chr14	103260130	103261030
chr14	103316241	103317291
chr14	103317380	103318491
chr14	105074780	105076891
chr14	105087030	105088430
chr14	105198941	105199341
chr14	105200880	105202791
chr14	106843501	106845802
chr15	19810678	19810979
chr15	19843978	19844729
chr15	19914229	19914478
chr15	20298928	20299879
chr15	20645479	20646780
chr15	20650004	20650507
chr15	20788102	20788902
chr15	21269972	21272722
chr15	21273022	21273822
chr15	21281972	21282271
chr15	21284672	21285672
chr15	21287222	21288571
chr15	21355671	21356271
chr15	21357071	21358121
chr15	22390664	22391063
chr15	22598214	22598513
chr15	22639763	22640863
chr15	22654413	22656114
chr15	22657013	22657413
chr15	22657514	22658463
chr15	22696164	22697964
chr15	22701714	22706764
chr15	22706914	22707764
chr15	22720813	22721324
chr15	23073335	23075635
chr15	26082434	26083535
chr15	28693286	28693535
chr15	28769336	28770385
chr15	28772386	28772936
chr15	28773736	28780236
chr15	28781035	28782935
chr15	30420528	30420929
chr15	32467780	32469030
chr15	35024081	35024430
chr15	35058281	35059430
chr15	35070781	35072031
chr15	36356931	36358881
chr15	36366231	36366881
chr15	36401231	36402081
chr15	38650380	38651031
chr15	40116080	40116381
chr15	40582533	40582784
chr15	40583084	40584533
chr15	41584984	41586084
chr15	42056534	42057484
chr15	42111133	42111933
chr15	42121383	42121833
chr15	44783734	44784783
chr15	50404634	50405834
chr15	50405984	50406785
chr15	50873035	50874835
chr15	50876585	50877535
chr15	50880835	50881535
chr15	50885434	50885934
chr15	51629134	51629685
chr15	51629884	51630134
chr15	54681284	54681684
chr15	62348032	62348733
chr15	62350583	62351183
chr15	62940233	62941232
chr15	62941282	62941533
chr15	63447533	63449132
[truncated: 4,783 more rows]
