# Supplementary material for: Enhancer Activation by Pharmacologic Displacement of LSD1 from GFI1 Induces Differentiation in Acute Myeloid Leukemia
Source: Cell Rep. 2018 Mar 27;22(13):3641–59. doi: 10.1016/j.celrep.2018.03.012 (PMC5896174; doi:10.1016/j.celrep.2018.03.012)
Supplement: Table S4. Gene Sets, Related to Figures 1 and 2 — Gene sets show Human Genome Consortium annotated protein coding genes significantly up or downregulated following knockdown of the indicated genes by comparison with control cells, or addition of phorbol ester (PMA), in THP1 AML cells (P≤0.01, unpaired t-test and ≥mean two-fold increase or decrease in expression). Array data were extracted from Suzuki et al. (2009). [file mmc4.xlsx]

## Sheet: Table S4
Table S4. Gene sets. Related to Figures 1 and 2. Gene sets show Human Genome Consortium annotated protein coding genes significantly up or down regulated following knockdown of the indicated genes by comparison with control cells,
or addition of phorbol ester (PMA), in THP1 AML cells [P≤0.01, unpaired t-test and ≥mean two-fold increase or decrease in expression]. Array data were extracted from Suzuki et al. (2009).
SUZUKI_INDUCED BY PMA IN THP1 CELLS	SUZUKI_REPRESSED BY PMA IN THP1 CELLS		MYB KD UP	MYB KD DOWN	GFI1 KD UP	GFI1 KD DOWN	SP1 KD UP	SP1 KD DOWN	IRF8 KD UP	IRF8 KD DOWN	CEBPA KD DOWN	CEBPA KD UP	CEBPG KD DOWN	CEBPG KD UP	CEBPD KD DOWN	CEBPD KD UP	CEBPB KD DOWN	CEBPB KD UP	FOXJ3 KD DOWN	FOXJ3 KD UP	GATA2 KD DOWN	GATA2 KD UP	CBFB KD DOWN	CBFB KD UP	TCFL5 KD DOWN	TCFL5 KD UP	FOXD1 KD DOWN	FOXD1 KD UP	MXI1 KD DOWN	MXI1 KD UP	SPI1 KD UP	SPI1 KD DOWN	RUNX1 KD DOWN	RUNX1 KD UP	BMI1 KD DOWN	BMI1 KD UP	UHRF1 KD DOWN	UHRF1 KD UP	IRX3 KD DOWN	IRX3 KD UP	YY1 KD DOWN	YY1 KD UP	LMO2 KD DOWN	LMO2 KD UP	NFKB1 KD DOWN	NFKB1 KD UP	NRAS KD DOWN	NRAS KD UP	EGR1 KD DOWN
A2M	AAMDC		ABTB2	ABHD2	ACAP1	ABCB10	AAED1	ADRB2	A4GALT	ACTA2	ABCF2	ABCC6	ACKR4	ADAMTSL5	ABCB4	ANKLE1	ACOX2	ANKRD46	ABTB1	AAK1	ABCA1	AAK1	ABCB4	AAK1	ABCA1	AAK1	ACKR4	AAK1	ABCB4	AAK1	ACKR4	ALDH7A1	ABCA1	AAK1	ABCD1	AAK1	ABCB4	AAK1	ABCB4	AAK1	AASDHPPT	AAMDC	ABCF2	AFF1	ABCB4	AASDHPPT	AAAS	AAK1	ACSL1
ABCC10	AARS		ACN9	ABHD6	ACPP	ABCC4	ABCB4	AIF1	AAK1	ADA	ANG	ADCY4	ACTR6	ANXA2	ACOX2	ANKRD46	AMMECR1	BRMS1L	ACKR4	ACSL3	ACBD3	AGFG1	ABCC10	ABCF2	ACPP	ACSL3	ACPP	ABHD2	ABCD1	ABCB10	ACOX2	AQP3	ABCB4	ABCC4	ACKR4	ABCB10	ABCF2	ABHD17B	ACKR4	ABCB10	ABCC5	ABHD3	ACKR4	AGFG1	ACKR4	ABCB10	ABCB4	ABHD17B	ACSL4
ABHD6	ACACA		ADCK3	ACOX2	ADCY6	ACOX2	ABCF2	AK9	ABCB4	AFF2	AP5B1	AMOT	ANKRD36B	CABLES1	ALOX5AP	ARTN	ATP7A	CTXN1	ACOX2	AHCTF1	ACKR4	ANKRD36B	ABHD17C	ADRB2	ACSL4	AGFG1	ADO	ACAT2	ABCF2	ABHD17B	ACPP	B4GALT2	ABCD1	ABHD17B	ACOX2	ABHD17B	ABHD12	ACP6	ACOX2	AFF1	ABCF2	ACSS2	ACPP	AGPAT2	ACOX2	ABCC4	ABCF2	ABTB1	ACTR3
ABL2	ACACB		ADD2	ADAP2	APBB3	ADAP2	ACKR4	AKR1C3	ABTB1	AK2	ARHGDIA	ANKRD46	BANK1	CEBPE	ANXA1	BCL11A	BRWD1	EBF3	ACPP	AIDA	AFTPH	ARRDC4	ABI2	AHCTF1	ADRB2	AHCTF1	AFMID	ACSL3	ABHD6	ACN9	AIF1	BMP2	ACPP	ACP6	ACPP	ACSL3	ABHD17C	ACSL3	ACPP	AGPAT2	ABCF3	ADAM9	ACSL4	ALDH1A1	ACPP	ABHD17B	ACKR4	ACAP2	ADSS
ACSL1	ACKR2		ADK	ADCY3	ARHGAP18	AHNAK	ADCY6	AMN1	ACOX2	ALDH1A1	ASRGL1	AOC1	BMP4	CMYA5	ARID5B	BRMS1L	CCL2	FARSA	ADCY6	ANKRD20A2	ALKBH8	BMP2	ABRACL	AHNAK	AFTPH	AIDA	AFTPH	AHCTF1	ACP2	ACSL3	ALOX5AP	BRMS1L	ADORA2B	ACSL3	ADCY6	ADK	ACBD6	AGFG1	ACVR1	AHCTF1	ABHD6	AFF1	AGPAT1	AMD1	ACSF2	ACBD5	ACOX2	ACBD5	AFTPH
ADAM8	ACSBG2		AFF2	ADCY4	ARTN	ALDH7A1	ADI1	ANG	ACSL4	ALDH7A1	ATAD5	ASGR2	CACNA2D3	ENC1	ATP6V1C2	CHPF	CCL20	IDH3G	ALOX5	ANKRD36	AMMECR1	BMP8B	ACAP1	ANG	AKR1C3	AKAP9	ALKBH8	AIDA	ACPP	ADK	AMY2A	C1orf186	ADRB2	AFF2	ADSSL1	AFF1	ACKR4	AKAP9	ADCY6	ALG1	ACKR4	AIDA	AMH	ANAPC1	ADCY6	ACSL3	ACPP	ACOT2	AGL
ADO	ACSS2		AIG1	ADCY7	ASPHD1	ANG	ADSSL1	ARL4A	ACTG1	ANKRD46	BICD1	ATP8B3	CAMSAP2	FADS3	ATP7A	CXCR4	CCL3L3	MS4A6A	ALOX5AP	ANKRD36B	ANGEL2	BRCA1	ACKR4	ANKRD16	ALOX5AP	ANKRD36B	ALOX5	ANKRD20A3	ADCY4	AGAP4	ANKDD1A	CABLES1	AGPAT5	AGFG1	AGPAT1	AGAP4	ACOX2	AKTIP	AFTPH	ANAPC1	ACP2	AIFM1	ANKDD1A	ANKLE1	AGPAT1	ACTG1	AGO1	ACSL3	AGPAT5
ADORA3	ACTA2		AK3	ADORA2A	B3GNT5	ANKRD36	AP1G2	ARTN	ADAM10	ANKRD55	BMP8A	AXL	CANX	FYCO1	BMPR2	DEPTOR	CCND1	NUP37	ARHGAP18	ANKRD55	APBB1IP	BRMS1L	ACOX2	ANKRD20A3	AMY1B	ANKRD46	AMY1B	ANKRD36	ADCY6	AGFG1	AP1S2	CARD10	ALAS1	AHCTF1	ALAS1	AGFG1	ACPP	ALG11	AGPAT1	ANKRD17	ADCY6	AK2	APBB3	ANKRD46	ALOX5	ADSS	AGPAT1	ACTG1	ALOX5
AFAP1	ACTL6A		ANKRD36B	ADORA2B	B3GNT8	ANKRD46	ARAP3	ASMTL	ANKEF1	BRMS1L	BMP8B	BIK	CCL23	HSD11B1	BTG2	EBF3	CD36	PNMA6A	ARHGEF3	ARL4A	ARHGAP10	CCDC64	ACPP	ANKRD55	ANKDD1A	ARMC10	ANTXR1	ANKRD36B	AGPAT1	AGPAT2	APOBR	CCDC109B	ALDH3B1	AIFM1	ALOX5	AHCTF1	ADORA2B	ANAPC1	AGTRAP	ANKRD20A2	ADSSL1	AKAP2	ARHGAP18	ARHGAP30	ALOX5AP	AFF1	AGTRAP	ADAMTSL4	AMY1B
AGPAT4	ACTRT3		APITD1	ADORA3	BBS1	ANKS6	ARHGAP18	BRMS1L	ANXA2	CDA	BTG1	BTBD7	CDCA4	KCNN4	CCDC64	F3	CDS1	SEC22C	ARID5B	ASB3	ATAD5	CCNE1	ACTR3	ARRDC4	ANKRD33	ASB3	AP3M1	ANKRD55	AGTRAP	AHCTF1	ARHGAP9	CCDC136	ALOX5	AMD1	ALOX5AP	AIDA	ADRB2	ANKRD36B	ALAS1	APP	AFG3L2	AKR1C3	ARID5B	ATF2	ANKRD33	AGAP4	AKNA	ADCY4	ANKDD1A
AHNAK2	ACYP1		ARHGEF39	AGPAT4	BCR	ANXA2	ASF1B	C12orf49	APBB3	CEBPE	C19orf59	C10orf10	CEBPG	LONRF1	CCL20	FARSA	ELL2	STEAP3	ARSD	ATP13A3	ATP2C1	CDV3	AFTPH	ARTN	AP1AR	ATP13A3	ARHGAP18	AQP3	ALAS1	AIDA	ATG16L2	CD82	ALOX5AP	ANKRD36	ANPEP	AIFM1	AGPAT1	ARMC10	ALOX5	ARRDC4	AGTPBP1	ALG13	ARL3	BAG4	ANPEP	AGFG1	AKR1C3	AFF1	ANXA2
ALAS1	ADA		ARL3	AGPAT9	BEGAIN	ARRDC4	ATG5	C1orf86	ARID5B	CIB3	CCL2	C11orf45	CNR1	MAFB	CD36	GALR2	GPR137B	TMEM64	ASIC1	BRCA1	AVL9	CELF2	AP1AR	B3GNT1	ARHGAP18	ATP5G1	ARHGDIA	ARL4A	ALOX5	AIFM1	ATP6V1C2	CD9	ANAPC15	ANKRD36B	ANXA1	ALDH7A1	AKR1C3	ARMC8	ALOX5AP	ATP13A3	AHCYL1	AMACR	ARSD	BCLAF1	ANXA1	AGPAT2	AMER1	AFF2	AP1AR
ALDH1A2	ADIPOR2		ARTN	AGRP	BRWD1	ASGR2	ATL1	C5orf20	ATG13	CLEC12A	CCL20	C14orf79	CYSLTR1	NOD2	CD68	GPR125	HGD	TOP1MT	ATAD5	CCNT1	BTRC	CWC25	AP4E1	BCL7C	ARID5B	BDP1	ARID5B	ASB3	ALOX5AP	AKAP9	BANK1	CDH2	APLP2	ANKRD55	AP2B1	ALG11	ALDH3A2	ASAH1	AMH	BAG4	ALG13	AMD1	ARTN	BRCA1	AP1S2	AIDA	AMH	AGAP4	AP1S2
ALOX5AP	AIG1		AZU1	AIF1	C10orf10	BAG4	ATP6V1C1	CCDC109B	ATP6V1C2	CNN3	CCL3L3	C1orf228	DEFA4	NR1H3	CDS1	HSH2D	HIPK2		B3GNT5	CD38	C1orf186	E2F5	ARHGAP12	BCLAF1	B4GALT1	BRCA1	ATF4	BCAP29	ANKDD1A	AKIRIN1	BCL6	CELF2	APOBEC3C	ANXA8L2	APBA2	AMACR	ALDH9A1	ATF2	ANKDD1A	BCLAF1	ALKBH8	AMY2A	ATAD5	BRI3BP	APBB3	AIFM1	ANKRD39	AGFG1	AP4E1
AMDHD2	AK2		BBS1	AKIRIN2	C10orf35	BCL11A	ATPIF1	CCDC171	ATP7A	CSTF3	CCR2	C1QTNF6	DHRS9	NUP37	CDS2	NUP37	HMOX1		C10orf35	CDV3	CAMSAP2	GPM6B	ARHGAP18	BCOR	BCL6	C14orf79	ATMIN	BCLAF1	ANXA1	ALDH7A1	BMP4	CHPF	APOBR	ART3	APOBEC3C	AMD1	ALG13	ATRX	ANKRD33	BMP2K	ALOX5AP	ANKRD36	ATG13	BRMS1L	APOBEC3C	AKAP9	ARCN1	AGPAT2	ARFIP1
ANGPTL6	AK3		BCL2	AKNA	C11orf68	BCLAF1	BEGAIN	CCDC23	AZIN1	DEFA4	CD1D	CAB39L	EAF2	OSBPL11	CEBPD	RAB18	IL1B		CCL2	CEPT1	CASP7	HSPD1	ARHGEF3	BDP1	BMP4	C6orf106	ATP6V0E1	BCOR	AP2A2	ALG1	BTK	CHST13	ARHGAP10	ATF2	APOBR	ANKRD20A2	ALOX5AP	BCAP29	ANXA1	BRI3BP	AMH	ANKRD55	ATG16L2	CAPRIN1	APOBEC3G	AKIRIN1	ARHGAP18	AIDA	ARHGAP18
ANKRD33	AKTIP		BEX5	ALOX5	C11orf71	BRCA1	BIRC5	CCL23	BBS7	EBF3	CD36	CALML4	FAM117B	OSGIN1	CLDND1	SEC22C	KLHL2		CCL20	CHPF	CAST	INPP5A	ARL13B	BMP2K	BMPR2	CAMK2B	AUH	BMP2K	APOBR	ALYREF	BTN3A2	CHSY3	ARID5B	ATP13A3	ARAP1	ANKRD20A3	ANKDD1A	BRCA1	AP1S2	BRMS1L	ANAPC16	APP	ATN1	CASC5	APOBR	ALG1	ARHGEF10	AIF1	ARRDC3
ANTXR2	ALAD		BIK	ALOX5AP	C12orf43	BRI3BP	C2CD2	CD209	BLOC1S6	EFHD1	CDC25A	CARD10	FBXO16	PANX2	CSRP1	TEX15	MDK		CD36	CLEC12A	CBX1	ITPRIPL2	ARL6IP1	BRCA1	C16orf62	CCDC137	BCL6	BRCA1	ARAP1	AMD1	C1orf228	CKB	ATAD5	AZIN1	ARHGAP18	ANKRD36	ANPEP	BTBD1	APOBR	CAPRIN1	ANAPC2	ARID4B	BANK1	CCDC137	ARHGAP25	ALG11	ARHGEF16	AIFM1	B3GNT5
APOC1	ALDH6A1		BLM	ANKRD22	C12orf76	BRMS1L	CA11	CD82	BMP8B	EFNB2	CDC34	CCDC24	GALNT11	PHTF2	CXCL16	THBS4	MORF4L1		CLEC3B	CRCP	CCAR2	IVD	ARNT	C12orf49	CASP7	CEBPE	BRE	BRI3BP	ARHGAP10	ANKRD20A3	C1orf54	CNKSR3	B3GNT8	B3GNT2	ARHGAP25	ANKRD36B	ANTXR1	C6orf106	ARHGAP18	CASC5	ANKDD1A	ARL4A	BBS1	CCNT1	ARID5B	AMD1	ASF1B	AKAP9	BTF3L4
APOC2	ALDOC		BMP4	ANKRD33	C6orf120	C12orf75	CAMSAP2	CD84	BTRC	ELMOD2	CDS1	CCL23	GMFB	PLAUR	CXCR2	TMEM64	MSC		CPEB3	CXCR4	CCDC91	KCNN4	ASAP2	C14orf79	CCL2	CEPT1	C11orf71	BRMS1L	ARHGAP18	ANKRD36	CACNA1E	CNN3	BAMBI	BCAP29	ARHGEF3	ANKRD46	ANXA1	CBWD1	ARHGAP25	CCDC109B	ANKRD24	ARL5B	BBS7	CCT7	ARPP19	ANAPC1	ATAD5	AKIRIN1	BUB3
ARHGAP18	ALG10		BMP8B	ANKRD46	CASP3	CABLES1	CCDC102A	CDKN2D	C10orf35	ENC1	CECR6	CD109	GPM6B	PNPLA1	CYP1B1	TOP1MT	NCF1		CPVL	DCAF11	CCL23	LEPREL2	ATL1	C6orf106	CCL3L3	CLK3	C4orf46	C12orf75	ARHGDIA	ANKRD36B	CACNA2D3	CNRIP1	BAX	BRCA1	ARID5B	ANXA2	APBA2	CCDC109B	ARHGEF3	CCDC137	ANTXR1	ARMC10	BMP4	CDK5RAP3	ARTN	ANKRD17	ATN1	AMACR	C1orf43
ARMC9	ALYREF		BNIP3	ANXA1	CCDC88B	CAMK2D	CCND1	CLEC12A	C1orf198	FAM110B	CHAF1A	CD19	GPR160	RAB3IL1	DAG1	ZBTB16	NME8		CSF3R	DGKG	CCR2	MARCKSL1	ATP1A1	CCDC102B	CD1D	CRCP	C6orf120	C1orf186	ARID5B	ANKRD46	CCDC88B	COCH	BCL6	BRMS1L	ARPP19	AP1S3	APOOL	CCM2	ARID5B	CCNYL1	AP1S2	ARMC8	BTG2	CDV3	ASF1B	ANKRD20A2	ATP13A2	ANKRD20A2	C6orf120
ARRB2	ANKZF1		BSPRY	ANXA2	CCL23	CBR3	CD300A	CLSTN2	C1orf54	FAM26F	CKAP4	CD44	GPR18	RSPO1	DNAJC22		OSGIN1		CXCL16	DNM1	CD209	NETO2	ATP1B1	CD38	CD209	CTXN1	CCDC50	C6orf106	ARTN	ANKRD55	CCL2	COL6A1	BGLAP	BTBD1	ARTN	ARL4A	APP	CCNT1	ATAD5	CCT7	ARHGEF16	ARSB	BTN3A2	CHRNA5	ATAD5	ANKRD20A3	AUNIP	ANKRD20A3	CAND1
ASPHD1	ANP32B		BTBD1	AOC1	CDIP1	CCBL1	CDIPT	CNR1	CASC4	FGR	CLPTM1	CDK5R1	IGSF6	SEC22C	DNASE2		PALLD		CYBB	EBF3	CFLAR	NFAT5	AUH	CD82	CD36	DEFA4	CCL2	CAST	ATAD5	ARL4A	CCL23	CSPG5	BMP8A	C14orf79	ATAD5	ARMC10	ARHGAP10	CCT6A	ATG9A	CDK5RAP3	ARID5B	ART3	C9orf9	CHSY3	ATG16L2	ANKRD36	B3GAT3	ANKRD36B	CAPZA1
ATF3	AOAH		C11orf71	AP1S2	CDIPT	CCDC109B	CDKN1A	CREB3L3	CATSPER1	HIST1H3G	CMYA5	CEP70	JAZF1	SLC7A10	DTL		PAQR6		CYP1B1	FBXW7	COL4A1	NUS1	B3GNT5	CD84	CD53	E2F5	CCR2	CCDC109B	ATG16L2	ASB3	CCR2	CTTN	BTG2	C21orf33	ATP13A2	ASB3	ARHGAP18	CCT7	ATN1	CDKN2C	ARMC6	ASB3	CASC4	CKAP5	ATG9A	ANKRD36B	B4GALT2	ANKRD46	CAST
ATF5	APITD1		C15orf41	APBB1IP	CLPTM1L	CCDC137	CECR6	CRIPAK	CCDC64	INPP5A	COLGALT1	CHST12	KBTBD11	SNN	EI24		PIP5K1C		DISC1	GDF11	CTSS	OMD	BAMBI	CEPT1	CD68	ELF2	CD36	CCDC137	ATN1	ATAD3B	CD209	CTXN1	C19orf59	C21orf59	ATPIF1	ATF2	ARL3	CD38	ATP13A2	CHMP6	ARTN	ATF2	CATSPER1	CNKSR3	ATN1	ANKRD46	BAIAP2	APP	CCBL2
ATP6V0D1	APOBEC3B		C16orf74	APOC1	CMYA5	CD44	CMTM3	CTNNBIP1	CCL23	KHDRBS3	CRTAP	CIB3	KCTD12	SOX18	ELL2		PRDM1		EOMES	GLO1	CYB561D2	OTX1	BIVM	CLEC12A	CD83	FOXP1	CDC42	CCDC24	ATP13A2	ATF2	CD244	CXCR4	C19orf60	CAMKV	BAIAP2	ATP13A3	ARTN	CDK5RAP3	B3GNT5	CKAP5	ASB7	ATF4	CBX7	CNN3	ATP13A2	APITD1	BRD4	ARHGAP30	CCDC132
BAALC	ARHGEF10		C18orf54	APOE	CNR1	CD53	CMTM6	CXCR4	CCND1	LEPREL2	CSGALNACT2	CLEC3B	KLHL3	TEAD3	EOMES		SFMBT2		EPAS1	GNAT2	DISC1	PTPLAD1	CAAP1	CNR1	COL15A1	GALR2	CDKAL1	CCNT1	ATP7A	ATP11C	CD300A	DLX3	C9orf69	CAPRIN1	BBS1	ATRX	ASB13	CDKN2C	B3GNT8	CLK3	ASIC1	ATP13A3	CCL23	CTNNB1	ATP6V1C2	APP	C5orf30	ARID4A	CCL2
BAG3	ARHGEF17		C18orf56	ARAP3	CRTC1	CD86	CMTM7	DENND1B	CCR2	LGMN	CSNK1G1	COL9A2	LEPROTL1	TGFBR1	EPAS1		SLC25A34		EPHB1	GPR183	DSC2	PTPRC	CAPG	COL23A1	CORO1C	HBS1L	CDV3	CD38	B3GNT5	ATP13A3	CD300LF	DMWD	CAPG	CASP9	BCL6	AZIN1	ASIC1	CELF2	BBS1	COG8	ATAD5	ATP5G3	CD164	CTXN1	ATP7A	AR	C9orf69	ARID4B	CCL3L3
BAIAP2	ARHGEF25		C21orf58	ARHGAP12	CTBP1	CDK5RAP3	CNKSR3	DNAJC5B	CD244	LRIG1	CSTA	CRYBB1	LMO4	THBD	EPHB1		SUCNR1		EVI2A	HBS1L	DUSP3	PXYLP1	CAPN2	CSPG5	CROT	HELB	CECR1	CD82	B3GNT8	ATRX	CD36	DYRK3	CARM1	CBWD1	BCR	B3GNT2	ATAD5	CENPN	BEGAIN	CPEB4	ATN1	BANK1	CD4	CUL4B	B3GAT3	ARHGAP11A	CAMTA1	ARMC10	CCNDBP1
BAMBI	ARHGEF39		C21orf59	ARHGAP18	CTSF	CHST13	CNRIP1	DNM3	CD300C	LYG2	CXCL16	CST7	LRMP	TMEM138	FOXO1		VAMP3		FCER1G	HELB	EFCAB14	RBBP8	CASP7	CTRL	CSF1R	HIST1H2AC	CNN2	CDA	BAG1	AZIN1	CD53	EBF3	CCL2	CCDC103	BEGAIN	BCLAF1	ATMIN	CHEK1	BTG2	CSDE1	ATP13A2	BCAP29	CDS1	CXorf40A	BCR	ARID4B	CAPN15	ARMCX1	CCZ1
BBOX1	ATL1		C4orf46	ASB1	DCAF12L1	CKAP5	COMMD10	EBF3	CD36	MGLL	CXCR4	CXCR3	MAGOHB	TMEM64	FTH1		WNK4		FGR	HSPD1	EIF2AK2	RNF11	CAST	DCAF11	CSTA	HIST1H2BD	CSTF2T	CENPP	BBS1	B3GNT1	CDK20	EFHD1	CCR1	CCL23	BIN1	BMP2K	ATP13A2	CHMP2A	C10orf10	CSGALNACT2	ATP6AP1	BLNK	CECR1	DDX17	BIN1	ARL4A	CARM1	ARSD	CD164
BCL2A1	ATP6V1E2		C5orf30	ATG16L1	DEFA4	CLEC12A	CRTAP	EPS8L1	CD53	MT2A	DCBLD1	CYSLTR1	MCOLN2		GAS7		ZC3H11A		FOXJ3	IKBIP	ELL2	RNF19A	CBFB	DEFB1	CYBB	HIST1H2BJ	CYB5R3	CEPT1	BCL6	B3GNT2	COL15A1	ENC1	CD151	CCNC	BIN2	BRCA1	ATP6V1B1	CLEC2D	C19orf66	CTNNB1	ATP6V1B1	BRI3BP	CLEC3B	DHX9	BTG2	ARMC10	CASP7	ASB3	CD36
BCL2L1	ATPAF1		C7orf55	ATP1B1	DNAJC1	CLEC5A	CSTF2T	EVI5L	CDC42EP3	MYO19	DEFB1	DENND6B	MNS1		GLIPR2		ZSCAN26		FTH1	IQCK	ERMP1	RPS26	CCL2	DENND1B	CYP1B1	HIST1H4H	CYBB	CHSY3	BTG2	BCAP29	COL4A1	F3	CD209	CCT6A	BMI1	BRMS1L	ATP9B	CLK3	CASP7	CXorf21	ATP8B2	BRMS1L	COG5	DLL1	C10orf35	ARMC8	CC2D1A	ATF2	CD53
BCL7B	ATPIF1		CA2	ATP2B3	DNAJC22	CRCP	CTDSPL	FEZ1	CDK20	NCKAP1	ELL2	DEPTOR	MS4A3		HMOX1				GAS7	ITPRIPL2	FAM101B	SIKE1	CCL20	DGKG	DPYD	HNRNPA1	CYP1B1	CLEC12A	C16orf62	BCLAF1	COL9A2	FADS3	CD36	CCT7	BMP8A	BTBD1	B3GNT5	CLUAP1	CAST	DDX17	B3GNT1	BTBD7	COL9A2	DNAJC11	C1RL	ARRDC4	CCDC124	ATP13A3	CDC42EP3
BTG2	B3GALT4		CACNA1E	ATP6V0D1	DNM1	CRTAP	CYBRD1	FILIP1L	CDS1	NNMT	EOMES	DLL1	MS4A6A		HYDIN				GPNMB	KHDRBS3	FAM122B	SNX5	CCNJ	DNAJC5B	ELL2	HOXA6	EOMES	CRCP	C1RL	BRCA1	CORO1A	FGD1	CD53	CD38	BRD3	C21orf33	BAG6	CNR1	CCL2	DHX37	B3GNT8	BTN2A1	COPZ2	DPM2	C9orf69	ASB3	CCDC77	ATP8B4	CDC5L
C16orf70	BCKDHB		CACNA2D3	BAMBI	DPP7	CTNNAL1	CYFIP1	GPR183	CHCHD10	NUP37	ETS1	DNAJC18	MTURN		IL1B				HIPK2	KIAA1024	FAM199X	STMN3	CD209	EFHD1	EPAS1	IKBIP	EVI2A	CTNNAL1	C6orf120	BRI3BP	COTL1	FGFR3	CD83	CD82	BTG2	CACYBP	BAIAP2	COX20	CCL20	DHX9	BARX1	C12orf49	CPEB3	DPP7	CA11	ATAD3B	CCL2	ATRX	CDKN1A
C3orf62	BCL11A		CACYBP	BCAR3	DUSP8	CXCR4	CYP1B1	HIST1H3D	CNR1	OSBP2	ETV4	DNAJC5B	MXI1		IL27RA				HMOX1	KIAA2026	FBXO4	TALDO1	CD36	ELF2	EVI2A	IRAK1BP1	FAHD1	CXCR4	CARM1	BRMS1L	CSF1R	FMOD	CDC25A	CDC42SE2	C10orf10	CAPRIN1	BBS7	CRCP	CCL3L3	DNAJC11	BATF	C15orf41	CTNNBIP1	DZIP1	CACNA2D3	ATF4	CCL3L3	B3GNT2	CEP57
C9orf89	BCL11B		CAMKV	BCL6	EGFL7	CYSLTR1	CYP2S1	HLA-DMA	COL15A1	PRAM1	FAM101B	DUSP4	MYC		KATNAL1				HP	LAMP5	FOXM1	TAOK1	CD83	EVL	FAM220A	ITPRIPL2	FAM26F	CXorf38	CATSPER1	BROX	CTSS	GATA2	CECR6	CDKN2C	C6orf47	CBWD1	BCL6	CSDE1	CCR1	DONSON	BBS1	C17orf80	CTSF	EBF3	CARD6	ATP13A3	CCND1	BBS10	CES1
CAB39L	BCL9		CAT	BLVRB	EHMT2	DCAF11	DAB2	HSD11B1L	COQ10B	RAPGEF4	FAM129A	EFEMP2	NAA16		KATNBL1				IL1B	LARP1B	GALC	TMEM145	CENPQ	FAM57B	FCGR1A	IVD	FAR1	CYB5R2	CBX7	BTBD1	CXCR2	HES1	CEP57	CEP70	CARM1	CCBL2	BGLAP	CSGALNACT2	CD300A	DPM2	BCAT2	C18orf56	CXCR2	EHMT1	CARM1	ATRX	CDC25A	BIRC2	CHAC2
CACNA1E	BCORL1		CBY1	BRMS1L	EMC10	DENND1B	DCBLD1	IGSF6	CORO1C	RGCC	FILIP1L	EMR2	NCALD		LIMS1				IQGAP2	MB21D1	GALNT4	TOP1MT	CHORDC1	FOXP1	FTH1	KDELR3	FLNA	CYP46A1	CC2D1A	C21orf59	CXorf21	HS3ST3A1	CHI3L1	CEPT1	CASP7	CCDC109B	BICD1	CTDSPL2	CD36	DPP7	BCL7A	C1orf186	CYP1B1	ERBB2IP	CATSPER1	AZIN1	CDC45	BLNK	CHI3L1
CAMK1	BEX5		CCDC50	BTG2	EPHB1	DENND5A	DENND2D	IL17D	CPSF2	S100A9	GAS6	EPAS1	NDUFAF3		MCOLN3				ITGAM	MDM2	GBP4	TRAPPC2	CHSY1	GABPB2	GAS7	KIAA1958	FOXD1	DCAF11	CCDC25	C9orf41	CYBB	IL2RB	CIZ1	CHMP6	CC2D1A	CCDC137	BRD4	CUL4B	CDK19	DPY19L3	BCL7C	C3orf38	DEDD	F3	CC2D1A	B3GNT2	CDC6	BMP2K	CHMP5
CAMK2B	BHLHB9		CCL23	C12orf49	FERMT3	DHX40	DESI2	KHDRBS3	CSF1R	SEPT3	HBEGF	FADS3	NEK1		MKI67				JAZF1	MLC1	GBP5	TRIM14	COL15A1	GFPT2	GBP5	KLHL15	FOXO1	DMXL2	CCL2	CACYBP	CYSLTR1	IRX6	CKAP4	CHSY3	CCDC88B	CCNC	C6orf120	CWC25	CDKN1A	DTD2	BEGAIN	C5orf20	DICER1	FAF1	CCDC88B	BAG4	CECR6	BNIP3L	CLTC
CAPRIN2	BLVRA		CCNA1	C19orf59	FLNA	DHX9	DNAJC22	LAMP5	CTSS	SESN3	HP	FAM46C	NEMF		MMD				MAFB	NETO2	GPR114	WWC1	CSNK1G1	GNG7	GCLC	LBR	FRY	DNAJC5B	CCL3L3	CAPRIN1	DHRS9	ITGB5	CLDND2	CLEC2D	CCL2	CCT6A	CALM1	CXorf40A	CECR1	EIF4H	BEX1	C6orf106	DNM1	FAM150A	CCL2	BCAP29	CEP250	BROX	CNOT8
CASS4	BORA		CCNDBP1	C3AR1	FLVCR2	DPP7	DSC2	LRRC23	CXCL16	SLC17A9	HRH1	FAR2	NKIRAS1		MSC				MAP3K5	NFAT5	GUF1	WWOX	CYP1B1	HNRNPA1	GLIPR1	LRRC8A	FTH1	DNM1	CCR1	CASC5	EAF2	ITM2A	CLEC3B	CLK3	CCL20	CCT7	CALR	CYP20A1	CEP162	F8A3	BEX4	C6orf163	DUSP18	FAM156B	CCL20	BDP1	CEP72	BTBD1	COPS2
CBLB	BRI3BP		CCNO	C3orf58	FOXD1	DUSP4	EBAG9	LRRC8C	CXorf21	SLC35F1	HSD11B1	FCER1G	NLK		MYH9				MFGE8	NR2C2	HMGN3	YTHDC1	DAB2	HOXA6	GLIPR2	LYG2	GADD45A	DUSP6	CCSAP	CBWD1	ELL2	KDELR3	CMYA5	CLUAP1	CCL3L3	CDC42	CALU	DBR1	CHI3L1	FAF1	BGLAP	CAB39L	DUSP8	FAM21C	CCL3L3	BMP2K	CHD7	C15orf52	CSGALNACT2
CCL21	BRICD5		CD38	C5AR1	FOXD4	ERO1L	EI24	LY86	CYSLTR1	SLC36A1	HSPA5	FES	NME8		MYOZ1				MLXIPL	NUP37	HMX2	ZNF280D	DCAF12	HSPD1	GOLT1B	MB21D1	GALC	EBF3	CD36	CCDC137	ELMO1	KIAA1211L	COX14	CNKSR3	CCND1	CDC42SE2	CAMSAP2	DCAF11	CLEC3B	FAM156B	BICD1	CACNA1E	EMC10	FAM81A	CCR1	BMP8B	CHERP	C1RL	CSNK1G1
CCPG1	BST1		CD70	C9orf89	FYB	ETV5	EMR2	MAGIX	DHRS9	SLC51A	IDH1	FHL3	NMNAT3		NFIC				MOV10	NUS1	HP		DIRC2	IGSF6	GPNMB	MBNL3	GAPT	EFHD1	CD63	CCNC	FAM107B	KIAA1644	CRTC1	CNR1	CD209	CDH2	CAPN2	DENND1B	CLN8	FAM21C	BIRC5	CALCOCO2	EPAS1	FAM91A1	CD209	BRMS1L	CINP	C7orf60	CUTA
CD276	BUD13		CD82	CACNA2D4	GALNT4	FAM129B	EOMES	MARCO	DICER1	SORCS2	IGF1R	GCNT1	NPAS1		NMD3				MVP	OTX1	HPSE		DNAJB14	IKZF1	HBEGF	MEF2A	GAS7	FADS3	CDKN1A	CCNT1	FAM43A	LEPREL2	CSTA	CPEB4	CD300A	CDK5RAP3	CARM1	DEPDC1B	COG5	FARSA	BLCAP	CAMK2D	EPHB1	FARSA	CD244	BROX	CIZ1	CACNA1E	CYBB
CD82	C12orf75		CDC14A	CALHM2	GLI4	FCRLA	EPAS1	MLC1	DLAT	SPRY1	IL17RA	GDF11	NR1D2		NQO1				MYOZ1	PAK2	HRH1		DTX3L	INPP5A	HLX	NFAT5	GNG7	FAM91A1	CEP162	CCT6A	FCGR1A	MLC1	CTSB	CSDE1	CD300C	CDKN2C	CASP1	DHFR	CSRNP1	FASTK	BNIP3L	CAPRIN1	FAM193B	FASTK	CD300A	BTBD1	CKAP4	CAPRIN1	DDX60
CDC42SE1	C14orf80		CDC42EP3	CAMK1	GNB1	FCRLB	EPHB1	MS4A2	DPH2	STEAP3	IL1B	GHRL	OFD1		OSGIN1				NCF2	PLAU	ICK		EOMES	IQCK	HMOX1	NR2C2	H1FX	FANCB	CHI3L1	CCT7	FCGR2A	MLXIPL	CTSH	CSGALNACT2	CD36	CELF2	CC2D1A	DPH2	CX3CR1	FBXW7	BRF1	CASP6	FAM78A	FBXL17	CD300C	C14orf79	CLUH	CAPS	DENND6A
CDK5RAP2	C19orf40		CDK14	CCL5	GNG7	FSTL1	ERMAP	MS4A6A	DUSP3	SUSD3	IL1RN	GNG7	PAK2		PALLD				NME8	PPFIBP1	IGIP		EPHB1	ITGB1BP1	HP	NUF2	HIST1H1C	FARSA	CIZ1	CDC42	FHL2	MPZL1	CTSS	CTBP1	CD4	CEPT1	CCL2	DPM2	CXCL16	FGFR1OP	BTG3	CASP8	FCGR1A	GALR2	CD300LF	C19orf48	COG5	CASC4	DHFR
CEBPB	C1orf112		CDK20	CCL8	GPBP1L1	GALM	FADS3	MYO1G	DZANK1	TLE3	IL8	GPA33	PDCD4		PCED1B				NMT2	PRMT2	IL1B		ETS1	ITPRIPL2	HS2ST1	NUP37	HIST1H3H	FIBCD1	CLEC3B	CDK5RAP3	FILIP1L	MXRA7	CTSZ	CTDSPL2	CD83	CLEC2D	CCL23	DPP7	CYBB	FOXP2	C10orf12	CASP9	FGFRL1	GAS6	CD36	C9orf38	CSE1L	CASP8	DNAJC1
CHST7	C4orf46		CDKN2C	CCND1	HHLA3	GALNT12	FAM120C	NEIL2	EFCAB14	TMEM64	IPCEF1	GPC2	PHACTR1		PPP1R11				NPM2	PTPLAD1	IRF9		F11R	KCNJ2	HSD11B1	OMD	HMGN4	FOXP1	CLN8	CDKN2C	GAPT	NCKAP1	CXCR4	CTNNAL1	CDKN1A	COQ6	CCL3L3	ECD	CYP1B1	GDF11	C10orf35	CASZ1	FIG4	GDF11	CD4	C9orf41	CSNK1G1	CASP9	DOCK10
CKLF	C9orf40		CDS1	CCPG1	HSBP1	GALR2	FAM127B	NKD2	EPAS1	UNKL	IQGAP2	GPR114	PKIB		PPP1R14C				NRGN	PTPRC	ITGAM		FAM122B	KIAA1644	HYDIN	OTX1	HMOX1	FUT7	CMYA5	CDV3	GAS7	NFE2	CYB561A3	CTXN1	CDS1	CRTAP	CCND1	ECT2	CYSTM1	GET4	C15orf52	CCBL2	FILIP1L	GET4	CD53	C9orf85	CYBB	CCDC136	DTX3L
CLIP2	C9orf64		CEP128	CCR1	IGIP	GAREM	FAM20C	NOD2	FBXO15	VCX	KBTBD11	GPR162	PTGFRN		PRDM1				NT5E	RBAK	KATNBL1		FAM199X	KIAA1958	ICK	PACSIN1	HS2ST1	GAMT	COL7A1	CEPT1	GBGT1	NNMT	CYBB	CXorf21	CECR1	CSDE1	CCT5	EIF4H	DAB2	GLCCI1	C15orf57	CCDC109B	FLNA	GOLIM4	CD74	CACUL1	DBF4B	CCNC	EAF1
CLK1	CABLES2		CEP152	CD109	IL1RAP	GCNT2	FBXO6	NRBP2	FNBP1	VSIG4	KCTD12	GPR183	RAP1A		RAB31				PRDM1	RBBP8	KCTD12		FAM26F	KLHL15	IGSF6	PAK2	IL1RN	GDF11	COPZ2	CHRNA5	GIMAP5	NT5DC2	CYP27A1	CXorf38	CECR6	CSGALNACT2	CD302	ENPP4	DCTN1	GRB2	C16orf62	CCNYL1	FOSL1	HIST2H2BF	CD93	CAPRIN1	DCTN1	CCNYL1	EGR1
CLN3	CACNA2D3		CEP162	CD14	JAG2	GLIPR1	FERMT3	NRG4	FOS	ZBTB16	KITLG	GRIN3B	RASAL2		RASA3				PTPRE	RNF11	KIF3B		FAR1	KLHL28	IL1B	PCNA	ITGAL	GET4	CORO1C	CLEC2D	GLIPR1	NUP37	CYP4V2	CYP46A1	CHI3L1	CTBP1	CD36	FAF1	DIRAS1	HBS1L	C1orf101	CCT6A	FOXD4	HLTF	CDA	CASC5	DERL2	CD68	EIF1AX
CLTC	CACYBP		CEP70	CD300A	KIFC3	GPR183	FHL2	ONECUT2	FTH1	ZBTB47	LARS	HLA-DRA	RET		RBM47				PYGL	RNF19A	L3MBTL3		FBXO11	LRRC3	IL1RN	PPFIBP1	ITGAM	HBS1L	CSRNP1	CLK3	GLIPR2	NUP62CL	CYTH1	DBR1	CIZ1	CTDSPL2	CD4	FAM126B	DNAJC1	HLTF	C1orf131	CCT7	FZD6	HM13	CECR1	CASP8	DIRAS1	CDC42SE2	ELMO1
CMTM3	CASP1		CLDND2	CD300C	LCP2	GPR84	FHL3	PBX4	GLIPR1		LONRF3	HOXA10	ROCK1		RGS16				PYROXD2	RRBP1	LEPROTL1		FCER1G	LRRC8A	JAZF1	PRKAR1B	JAZF1	HOXA6	CTIF	CLUAP1	GM2A	OSBP2	DAB2	DCAF11	CLEC3B	CXCR4	CD83	FASTK	DNAJC22	HMBS	C1orf198	CD44	GAS7	HNRNPM	CHI3L1	CCBL2	DMWD	CDK5RAP3	EVI2A
CNIH3	CBX1		CLEC11A	CD36	LIPA	GRB2	FLNA	PDGFD	GLRX		LPAR1	IDUA	RPL15		SCARB2				RAB5C	S1PR3	MALT1		FGR	MOK	KAT2B	PTPLAD1	LMBR1L	IKBIP	CTR9	COX11	GNG7	OSBPL11	DIRAS1	DCAF6	COL15A1	DAP3	CDA	GABPB2	DNM1	HNRNPM	C1orf52	CD84	GOLGA4	HOXA9	CHPF2	CCDC137	DNPH1	CDKN2C	FABP5
CPNE2	CBX4		CLUAP1	CD44	LTC4S	HELB	FLOT1	PDZD7	GPNMB		LPL	IFI30	SAMSN1		SEMA3A				RCN1	SEC22C	MAPK1		FSCN1	MXD4	KATNBL1	PTPRC	LPAR1	IL2RB	CTSF	CRCP	GPNMB	PALM	DNPH1	DEFB1	COPZ2	DBR1	CDC6	GFM2	DTX3L	HSF1	C6orf89	CDC42EP3	GTPBP2	HSPBP1	CHST3	CCM2	DOHH	CECR1	FAM122B
CSTB	CBX7		CNR1	CD46	LUC7L3	HGSNAT	FNTB	PHACTR1	GPR18		MAPK14	ITGB1BP2	SERF1A		SFMBT2				SEMA3A	SERPINB2	METTL9		FTH1	NFAT5	KCNMB1	R3HDM2	MAP2K2	IL8	CTSZ	CSDE1	GPR114	PBX4	DUSP4	DEPTOR	CSRNP1	DHFR	CECR1	GIT2	EIF1AX	HSPBP1	C9orf116	CDK2	HECTD3	IKZF1	CLEC3B	CCNC	DOT1L	CELF2	FAM49B
CTHRC1	CCBL2		COL23A1	CD52	LZTS2	HK2	FOXO1	PHF7	HSD11B1		MARC1	ITM2C	SERF1B		SIRPA				SLC38A7	SERPINB8	MICU1		FZD6	NR2C2	KCTD9	RBBP8	ME1	INF2	CXCL16	CSGALNACT2	GPR18	PGBD5	ELL2	DHX40	CSTA	DONSON	CECR6	GK	EIF2AK2	IKZF1	C9orf69	CELF2	HHLA3	IL6R	COG5	CCT6A	DSCC1	CES1	FBXO4
CTSA	CCDC115		CPS1	CD53	MAP3K11	HLA-DMA	GBE1	PIWIL4	ICK		MARCKS	KCNN4	SERPINB2		SLC11A1				SLC7A7	SIKE1	MLC1		G3BP1	NUP37	LPAR1	RNF19A	MIEN1	ING5	CYBB	CTDSPL2	HNMT	PLOD2	ELOVL1	DMXL2	CTIF	DPAGT1	CFLAR	HBS1L	ELL2	IL6R	C9orf9	CENPK	ID1	ILF3	COL15A1	CCT7	DUSP2	CHMP6	FGFR1OP2
CTSH	CCDC136		CSTF3	CD55	MED12	HMBS	GLB1	PLAC8	IGSF6		MCOLN3	KLHL20	SERPINI2		SLC15A3				ST14	SIM1	MMGT1		GCC1	NXPE3	LY86	SEC22C	MITF	ITPKA	CYP1B1	CTXN1	HP	PTGDS	EVI2A	DNM1	CTSF	DPH2	CHI3L1	HIAT1	EMC10	ILF3	CAMK2B	CEP120	IDNK	ITPKA	COL9A2	CD44	DUSP4	CLEC2D	FNIP2
CTSO	CCDC151		CTNNBIP1	CD68	MINPP1	HMHA1	GLDC	PLAU	IL1RAP		METTL21A	KLHL30	SET		SLC30A5				SUCNR1	SIRPD	MNS1		GMFB	P2RY6	MAFB	SIKE1	MRPL42	ITPRIPL2	CYTH1	CUL4B	IGSF6	PTK2	FAM127B	DPAGT1	CUEDC1	DPP7	CHMP2B	HMBS	EOMES	ING5	CAPN15	CEP41	IKZF4	ITPRIPL2	COPZ2	CDC42SE2	DUSP5	CLK3	FOS
CTSS	CCL28		CTXN1	CD83	MKNK2	HNMT	GOT2	PPP1R13B	IL1RN		MNDA	KYNU	SMYD2		SMARCC2				SYNJ2BP	SMEK1	MORC4		GMPR	PLAC8	MALT1	SLC16A4	MSC	IVD	DCTN1	CWC25	IKZF1	PXYLP1	FAM193B	DPH2	CX3CR1	DUSP6	CISD2	HNMT	EPAS1	IPO11	CARM1	CEPT1	IL1B	IVD	CPD	CDK10	EGR1	CLSTN1	FTH1
CXorf23	CCNB2		CXCR2	CD86	MLXIPL	HSH2D	GPAM	REEP6	IL6R		MS4A3	LDHD	SORL1		SORT1				TERF1	TAOK1	MT2A		HAT1	PLEKHB2	ME1	SLX4IP	NAPSA	KHDRBS3	DENND1A	CXCR4	IL1B	RBPMS2	FAM20C	DPP7	CXCL16	DYRK1A	CKAP4	HNRNPA1	EPHB1	ITPRIPL2	CATSPER1	CLDN23	ING4	KIF23	CRELD1	CDK5RAP3	ELAC2	CNN2	FZD6
CXorf38	CCNE1		CXCR4	CDH23	MT1A	ICAM2	GSPT2	RFESD	INSIG2		MSC	LGALS3	SPRYD3		SUCNR1				TIMP2	TBC1D23	MTX2		HBEGF	PPFIBP1	MITF	SMEK1	NCALD	KIAA1958	DIRAS1	DDX17	IL1RN	RHBDF1	FBRSL1	DPY19L3	CYBB	EBAG9	CLEC3B	HNRNPM	F11R	KIAA1024	CBX4	CLEC12A	IQCG	LARP1B	CROT	CDK6	ELMO3	CNR1	GADD45A
CYSTM1	CCR2		CXorf21	CEBPE	MT2A	IGSF3	HES4	RFX8	IRF8		NEIL3	LGALS3BP	SRD5A3		TNFRSF14				TP53I3	TEX15	MYOZ1		HDHD2	RBAK	MNS1	SND1	NFIC	KLHL15	DMWD	DDX47	IL6R	RHPN2	FCER1G	DYRK1A	CYP1B1	EBF3	CLIC6	HPS1	FAM120C	KIF5B	CBX6	CLEC2D	ITGAM	MATK	CTSH	CDK8	EMG1	CRTAP	GAS7
DCSTAMP	CD19		CXorf57	CHST13	MTHFD1	IGSF6	HPSE	RNF11	IRF9		NFIC	LMTK3	SS18		TNFRSF21				UHMK1	TGFBRAP1	NCEH1		HIST1H2AE	RBM12B	MSC	SSR2	NME8	KPNA5	DNAJB2	DEFB1	IL8	RRAS2	FERMT3	DZIP1	CYP27A1	ECD	CNRIP1	HSF1	FAM20C	KITLG	CC2D1A	CLK3	KAL1	MBTPS2	CTSS	CDKAL1	EOMES	CSDE1	GCLC
DHX35	CD38		CYB5R3	CHSY3	MTURN	IL1RN	HSPA9	SEC22C	ITGAM		NFKBIZ	LPAR5	ST6GAL1		TPM1				YPEL3	THBS4	NCF2		HLTF	RGS20	MYL9	TAOK1	NQO1	LARP1B	DNAJC22	DHX9	IPCEF1	SEPT3	FGR	ECT2	DCTN1	ECT2	COG5	IL6R	FAM214B	LAMP5	CCDC104	CLSTN2	KDELR3	MCCC2	CX3CR1	CDKN2C	EPHB1	CSGALNACT2	GNA14
DIRAS2	CD70		CYP46A1	CIDEB	MYH10	IL6R	ICAM2	SEC61A2	KAL1		NME8	LRMP	STAG2		VCL				ZBTB4	TMEM64	NEK1		HMGB3	RPAP2	MYOF	TBC1D23	NUTF2	LIN7A	DNM1	DPAGT1	ITGAM	SH3PXD2A	FLT3	EIF4H	DIRAS1	EIF4H	COL4A1	IRAK1BP1	FAM64A	LARP1B	CCDC57	CNIH1	LMBR1L	MCM7	CXCL16	CDV3	ETV4	CTBP1	GNAQ
DISP1	CDA		DCK	CLEC5A	MYL9	IQGAP2	ICOSLG	SEPT3	KCNMB1		NT5E	LTC4S	STAU2		WDFY3					TOP1MT	NIPA1		HMOX1	RRBP1	NFE2L2	TGFBRAP1	OSGIN1	LSM12	DUSP4	DPH2	KAL1	SLC20A1	FNIP2	ERI2	DMWD	ERCC8	COL9A2	ITGB1BP1	FCER1G	LRIF1	CCL2	CNN2	LMO2	MRAS	CYBB	CELF2	ETV5	CTNNB1	GNB4
DNAJB5	CDCA4		DEFA4	CLIP2	MYO1F	ITGAM	IL12RB2	SERPINB2	KCTD17		OGFRL1	MC1R	SWAP70		ZDHHC3					TRIM13	NT5E		HNRNPF	S1PR3	NFYC	TGM3	PAK4	MARCH3	DUSP8	DPM2	KCNMB1	SLC35F1	FOSL1	ESF1	DNAJC22	ERI2	CPQ	ITPRIPL2	FERMT3	LY75	CCND1	CNTN4	LTC4S	MRPS12	CYFIP1	CEP120	FABP5	CTSO	GNG10
DNASE1L2	CDCA7L		DEFB1	CLSTN2	MYOZ1	ITGB5	IL1B	SLC25A35	KCTD3		OSBP2	MSI2	SYNPO2							USP32	OPTN		HP	SCAMP1	NKIRAS1	TMEM107	PCED1B	MB21D1	ELL2	DPP7	KIAA0226L	SLC51A	FOXP4	FAF1	DNM1	ERLIN2	CROT	JAK1	FGR	LYST	CD300A	CPEB4	MAMDC4	NCAPH2	CYP1B1	CEPT1	FAM193B	CUL4B	GPNMB
DUSP14	CDCA8		DEPDC1B	CMIP	NCEH1	ITPKA	INADL	SLC27A1	KIAA0196		PALLD	MUC1	TAPT1							ZBTB16	ORAI3		HS2ST1	SCNN1D	NME8	TMEM64	PERP	MBNL3	EMC10	DTD2	KYNU	SMO	FTH1	FAM105A	DNPH1	EZH2	CTIF	KATNAL1	FIG4	MAEA	CD4	CPM	MAPK7	NEDD1	CYP27A1	CHMP6	FAM26F	CXorf21	GTF2H1
DUSP7	CDK2		DIXDC1	CMTM1	NFIC	ITPRIPL2	ITPKA	SLC41A3	KIAA0226L		PCOLCE2	MXD4	TASP1							ZNF326	PAM		IL1B	SEC22C	NMT2	TOP1MT	PHLPP1	MEF2A	EOMES	E2F5	LGALS3	SNTB2	GAS7	FAM21C	DOCK6	FAM86B1	CX3CR1	KCNRG	FNIP2	MCCC2	CD46	CRCP	MDK	NEK7	CYSTM1	CKAP5	FAM78A	CYSLTR1	H2AFY
DUSP8	CDKN2C		DNAJC22	CMTM3	NFKB2	KCTD12	JAZF1	SLCO3A1	LGALS3		PDE4D	MYO1G	TBC1D23								PAQR8		IQGAP2	SIKE1	NQO1	TRIM14	PIR	MLC1	EPAS1	EBAG9	LGALS9	SOX18	GBP5	FAM46C	DOK2	FASTK	CYB5R3	KHDRBS3	FZD6	MDM2	CDC25A	CRK	MVP	NFAT5	DCBLD2	CLEC2D	FBXO6	DBP	HAT1
DYNLT3	CDKN2D		DNPH1	CMYA5	NLRX1	LHFPL2	KIAA1324L	SP4	LY86		PDE7B	MYOF	TERF1								PCMTD1		ITCH	SIM1	NR1D2	USP32	PKIB	MPP2	F11R	EBF3	LILRA2	SRPX	GLIPR1	FAM86B1	DUSP5	FBXO7	CYBB	KIAA2026	GADD45A	MDM4	CDK10	CRTAP	MYO1F	NFYA	DCTN1	CLK1	FCGR1A	DBR1	HHEX
DYSF	CDT1		DZANK1	CNIH3	NME8	LPL	KIF13B	STARD5	LYPLA2		PI4K2A	NKD2	TGM5								PERP		JAZF1	SLC2A4RG	NT5E	YTHDC1	PLA2G4A	NAPG	FAM20C	ECD	LPXN	TBX1	GNG7	FAM91A1	ELL2	FBXO9	CYP27A1	KPNA5	GAS7	MED27	CECR1	CSGALNACT2	MYOZ1	NME1	DENND1C	CLK3	FCHO1	DCAF6	HIGD1A
EFNB1	CENPA		EAF2	COL21A1	NMT2	LPXN	KLF12	SYT11	MAFB		PKMYT1	NOXA1	TIFA								PIK3CG		KATNBL1	SLX4IP	OSGIN1	ZKSCAN1	PLS1	NFAT5	FAM214B	ECT2	LRMP	TBXA2R	GPR132	FAR2	ELMO1	FBXW7	CYP2S1	LARP1B	GBP5	MRAS	CELF2	CSTF1	NDUFAF3	NOC4L	DIRAS1	CLUAP1	FGFRL1	DDX17	HLA-C
EGR2	CENPH		ECT2	COL22A1	NPM2	LRRC8C	KLHL23	THBS4	MCOLN2		PLIN2	NPAS1	TRAPPC6B								PJA2		KDELR3	SMEK1	OTUD1	ZNF326	PNKD	NFE2	FAM64A	EFHD1	LRRC3B	TEAD3	GPS2	FASTK	EMC10	GALK2	CYP4V2	LMBRD2	GNG7	NCAPH2	CHCHD10	CSTF3	NIN	NUP35	DNAJB2	CNN2	FLOT1	DEPTOR	HMOX1
EID1	CENPL		EID1	COL6A1	NT5E	LY75	LEPROT	TMEM187	MED28		PPARG	NQO1	TUSC2								PKN2		KIF21A	SND1	PALLD	ZRANB2	PPAPDC2	NNMT	FAM8A1	EIF4H	LST1	TGM2	GTPBP2	FBP1	EOMES	GET4	DAB2	LRIF1	GPNMB	NEK7	CHMP6	CTBP1	NLRX1	NUP37	DNASE2	COQ6	FNIP2	DHX40	HNRNPA3
ELMO2	CENPN		EIF2S2	CPD	OFD1	LY86	LRRC17	TMEM53	MEF2D		PPP1R14C	NUP37	UBASH3B								PLEKHA4		LGALS3	SSR2	PDE3B		PRDM1	NOL12	FAR1	ERCC8	LY86	TMEM54	H1FX	FBXL17	EPAS1	GFM2	DCTN4	LRRC20	GTPBP2	NFYA	CHPF2	CTBS	NME8	OTX1	DNM1	CPEB4	FOSL1	DHX9	HNRNPL
ELOVL1	CENPO		EME1	CR1	OLIG1	LY96	LSM10	TOP1MT	METTL7B		PRICKLE1	ONECUT2	UBL3								PLS1		LSM6	TAF13	PDE4D		PREX1	NR2C2	FCER1G	ERI2	LYL1	TNF	HCN3	FBXO7	EPHB1	GOLGA7	DIP2B	MAGED2	HBEGF	NME1	CHST13	CUL4B	NT5E	PAK2	DOCK6	CRCP	FOXC1	DMXL2	HOXA10
ENC1	CENPP		EPOR	CRYBB1	ORAI3	LYZ	MAGED1	TSGA10	MFSD6		RGS18	PACSIN1	UGCG								PLSCR1		MALT1	TAOK1	PDE8A		PSMB9	NUF2	FCHO1	EZH2	LYZ	TOP1MT	HEXA	FOXP1	EXT2	GPR89B	DIRAS1	MARCH3	HECTD3	NUP37	CHST7	CXCR4	ORAI3	PALM	ELL2	CRK	FOXM1	DNAJC5B	HS2ST1
EPB41L1	CENPT		ERLIN1	CSF1R	OSR2	MALT1	MANEA	ZMYND10	MICAL1		RRBP1	PALM	UGT3A2								PML		MAN1A1	TBC1D23	PDP1		PTP4A1	NXPE3	FERMT3	F8A3	MAFB	TP53INP1	HHLA3	FOXP2	FAM20C	GTF2I	DLL3	MAX	HHLA3	NUP50	CIRBP	CXorf23	PHLPP1	PARVB	EMC10	CSDE1	FZD9	DPP7	HSD11B1
ETHE1	CEP72		FAM105A	CTSB	PALLD	MB21D1	MARCKSL1	ZNF775	MILR1		RRS1	PARP10	VAMP4								PPM1H		MCOLN3	TGFBRAP1	PIR		PYGL	OAF	FIG4	FAF1	MEF2D	TSPAN4	HIPK2	GALK2	FAM214B	HBS1L	DNAJC22	MCM7	HIPK2	ONECUT2	CISD2	CYP1B1	PLA2G15	PDE7A	EOMES	CSE1L	GATA2	DPY19L3	HSD17B11
ETV5	CHAF1A		FAM107B	CTSL	PCOLCE2	MPZL1	MARVELD1		MOB3A		RSPO1	PARVG	WDFY2								PPP1R14C		MFN1	THBS4	PITPNC1		QSOX1	OMD	FILIP1L	FAM86B1	MICAL1	TSPAN6	HIST1H2BH	GET4	FAM43A	HIATL2	DNPH1	MED27	HMOX1	OTX1	CIZ1	CYP46A1	PLEKHH1	PHKB	ERLIN2	CSGALNACT2	GATAD2A	EIF4H	HSPA4
EVI2A	CHTF18		FAM117A	CX3CR1	PDHA1	NCAPH2	MCOLN3		MS4A6A		S1PR3	PDLIM1	WDR33								PPP1R26		MICU2	TMEM105	PKIB		RHBDD1	OSBP2	FNIP2	FAM91A1	MKL1	ULK1	HMOX1	GFM2	FAM96B	HIST1H2AC	DPY19L1	MFN1	HP	PCNA	CKB	DBR1	PROSC	PIM3	FAM193B	CTBP1	GIT1	ERBB2IP	IER3IP1
FA2H	CKS1B		FAM127B	CXCL16	PEX11A	NEK7	MED20		MTMR11		SASH1	PFKFB4	WDR49								PPP2R4		MMD	TMEM64	PLEKHO1		RHBDD2	OTX1	FOS	FARSA	MS4A14	VASN	HP	GLCCI1	FAR1	HIST1H2BJ	DUSP4	MOK	HPSE	PDDC1	CLEC3B	DCAF11	PRRG4	PNMA3	FAM20C	CTBP2	GLYCTK	ERLIN2	IFNAR1
FAM20C	CLEC3B		FAM184A	CYBB	PIN4	NFAT5	MICB		MVP		SDC4	PHLDB1									PPP3R1		MOV10	TOP1MT	PPA2		RNF149	P2RY2	FOSL1	FBXO7	MS4A6A	WT1	HSD11B1	GLDC	FBXO6	HIST2H2BF	EGFL7	MRRF	HTATIP2	PDE7A	CLK2	DCBLD1	PTPN9	PPP4R2	FAM64A	CTDSP1	GNPNAT1	F8A3	IL1B
FAM214B	CLTCL1		FBP1	CYFIP1	PKN2	NID1	MKNK2		MYOZ1		SEMA3A	PHLDB3									PRIMPOL		MRAS	TRAPPC2	PPARG		RPL13A	PAK2	FOXD4	FBXO9	MS4A7	ZBTB16	HYDIN	GMCL1	FCHO1	HIST2H4A	EHD4	NANP	HYDIN	PHC3	CLUAP1	DDB1	PYGL	PRKAR1B	FAR1	CTDSPL2	GPRIN1	FAF1	IMPAD1
FBXO32	CNTNAP3		FBXO16	CYP1B1	PLEKHA4	NUP37	MOCOS		NAPSA		SERPINB2	PRKCQ									PTGFRN		MSC	TRIM14	PQLC3		RPL14	PALM	FOXP4	FGFR1OP	MSC	ZCCHC5	IFI35	GOLGA7	FERMT3	HLTF	EIF5A	NARG2	IFI27L2	PHKB	CNRIP1	DDIT4L	RAP2C	PRKDC	FCER1G	CTNNB1	H2AFX	FAM105A	ITGAM
FGR	COL8A2		FIGNL1	CYTH1	PLXNB1	OSBPL11	MRPS35		NCALD		SFRP1	PRR5L									PTPRE		MTDH	USP10	PRDM1		RPS24	PDK3	FTH1	GALR2	MYL9		IKZF4	GPA33	FGR	HM13	ELAC1	NCAPH2	IFITM2	PIAS2	COG2	DEPTOR	RNF19B	PRPF6	FCHO1	CTXN1	HAUS7	FAM135A	KATNBL1
FKBP15	CPM		FKBP14	DAB2	POU4F1	OTX1	MYL9		NKIRAS1		SH3GL1	PTEN									RAB28		MYOZ1	USP2	PTPRE		RPS29	PLAU	FURIN	GAR1	MYOF		IL1B	GPR125	FOXL2	HMBS	ELL2	NEDD1	IL1B	PIM3	COG5	DMXL2	SEMA4B	PTPRC	FERMT3	CUL4B	HAUS8	FAM156B	KLF10
FLT4	CPOX		FLNA	DCUN1D3	PPAPDC3	PAK2	MYOZ1		NQO1		SIRPD	RAB6B									RAB9B		NAP1L1	USP32	QSOX1		SDHD	PPFIBP1	FZD6	GAS6	MYOZ1		INF2	GPR160	FOXO1	HNRNPA1	EMC10	NEK7	IQGAP2	PKP4	COL7A1	DNAJB14	SFI1	QKI	FGR	CXCR4	HBEGF	FAM91A1	KLHL2
FMNL1	CRABP1		FUT4	DENND6B	PPP6R1	PAPSS1	NAGPA		NT5E		SLC1A3	RARRES3									RABGAP1		NCEH1	WHAMM	RAB31		SEC62	PRMT2	GAA	GEMIN5	NAPSA		INO80	GPR89B	FOXP4	HNRNPM	ERMAP	NFAT5	IRF9	PLAC8	COPS5	DNAJB9	SKIDA1	RAB3IL1	FIG4	CXorf21	HECTD3	FASTK	KPNA2
FMOD	CREB3L4		GABPB2	DFNA5	PSEN2	PHTF2	NAP1L5		PAQR3		SLC22A4	RFX2									RGS18		NCF1	YTHDC1	RBM47		SEMA3A	PTPLAD1	GAS7	GET4	NCALD		INPP5A	GTF2H3	FURIN	HSPD1	ERP27	NIPA2	ITGAM	PPP2R5C	COPZ2	DNAJC11	SLA	RAD21	FILIP1L	DAP3	HIP1R	FBXO7	KPNA3
FYN	CRIP1		GAS6	DHDH	PTPN22	PIK3C2A	NEDD4L		PCYOX1		SLC7A7	RGS9BP									RNF14		NCF2	ZKSCAN1	RECK		SERINC3	PTPRC	GDI1	GFM2	NCF2		INTS5	HBS1L	GAS7	IKBIP	EXOC2	NR2C2	KATNBL1	PPP4R2	CPT1B	DNAJC5B	SLPI	RASSF1	FOSL1	DBR1	HIPK2	FCGR2A	LEPROTL1
FZD7	CSPG5		GCAT	DOCK10	PTPRE	PLAU	NINJ1		PDCD2		SLPI	ROPN1L									RNF20		NEDD4L	ZMYND10	RFX8		SERP1	RAB26	GGA2	GLUL	NCOA7		IQGAP2	HHLA2	GBP5	ITPRIPL2	FAM20C	NR2C2AP	KCNMB1	PRKDC	CSK	DONSON	SMAD3	RBM12	FOXD4	DCAF6	HIST1H2AE	FLT3	LGALS3
GABARAPL1	CTDSPL		GLDC	DOK2	PYCR1	PLAUR	NKIRAS1		PDE7A		SRPK2	S100A4									RRAGD		NKIRAS1	ZNF548	RGS16		SH3BGRL2	RAB27A	GNG7	GMCL1	NLRP3		IRF9	HLA-DRA	GLIPR2	IVD	FAM26F	NRAS	KIAA1522	PRMT2	CTBP1	DPAGT1	SMAD5	RHPN2	FOXL2	DDB1	HIST1H2BH	FOXP2	LMNB1
GAL	CTPS2		GPM6B	DSE	PYGL	PLEKHO1	NKX2-2		PECAM1		ST14	SEL1L3									RUFY1		NLK	ZRANB2	RPS6KB1		SLC35A4	RASGRP2	GPNMB	GOLGA7	NME8		ITGAL	HNRNPA1	GMPR	KIAA2026	FAM60A	NSF	KIFC3	PRPF6	CTIF	DPH2	SSBP3	RNF19A	FURIN	DDX17	HIST1H3C	GALK2	LSM6
GALE	CXCR2		GPR160	DUSP4	PYGO2	PRMT2	NPTX1		PIP4K2C		ST3GAL6	SEMA6A									SAMD9L		NMD3		SDC2		SLC35F6	RBAK	GPR137B	GPR89B	NPAS1		ITGAM	HNRNPM	GNAI2	KITLG	FBRSL1	NSUN3	LMNA	QKI	CWC27	DPP3	TAPBPL	RNPS1	GAA	DHFR	HK2	GALNT12	LYSMD3
GBP2	CXCR4		H2AFJ	DUSP5	RAB26	PRNP	NQO1		PKIB		STOX2	SH3PXD2A									SAMSN1		NME8		SEMA3A		SLC38A1	RBBP8	GRINA	GRB2	NRGN		ITGB1	HSF2BP	GPNMB	KLHL15	FBXO4	NUP37	LRRC17	RAD21	CXCL16	DPY19L3	TGFBI	RPL13	GAS7	DHX40	HN1L	GAS6	MAFB
GFOD1	CYP2J2		HAUS7	DYNLT3	RAB3C	PROCR	NRGN		PLA2G4C		STX11	SLC27A3									SERPINB6		NPM2		SEPT7		SLC39A3	RCAN3	GTPBP2	GTF2H3	PALLD		JAZF1	HSPA4L	GPR114	LARP1B	FCER1G	NUP50	MAFB	RBPJ	CYFIP2	DTNA	TRIM69	RPS26	GLIPR1	DHX9	HRAS	GFM2	MALT1
GLIPR1	DCAF12		HEYL	DYSF	RAB40C	PRSS12	NT5E		PLEKHA2		TBC1D2	SLC39A10									SLAIN1		NR3C1		SETBP1		SLC45A4	RGCC	H1FX	GTF2I	PAQR8		KCND1	HSPD1	GPRIN1	LMAN1	FCGR2A	OTX1	MAPK7	RET	DBN1	DUSP6	VIPAS39	RQCD1	GLIPR2	DNAJB14	HRH1	GGT1	MBP
GLIPR2	DCLRE1B		HIST1H1C	ECM1	RECQL5	PXYLP1	PAPSS2		PLEKHH1		THBD	SNAI3									SLC16A10		NT5E		SH3BGRL2		SLITRK5	ROPN1L	HBEGF	HBS1L	PARP10		KIFC3	IFT57	H1FX	LSM12	FGGY	PAK2	MDK	RNPS1	DBT	DYRK1A	VIT	SAMHD1	GNG7	DNAJC11	HSD11B1	GPR162	MCTS1
GNLY	DDB2		HIST1H2AC	EEPD1	RFX2	RAD21	PARVB		POU2F2		TMEM104	SSBP2									SLC9A6		NUF2		SLA		SMCO4	RTN4R	HECTD3	HELB	PDE4D		KLF6	IGFBP4	HBEGF	LY75	FGR	PCGF6	MOB4	SAMHD1	DCAF7	EAF2	VPS52	SAR1B	GPNMB	DONSON	ICOSLG	GPR183	ME1
GNPDA1	DENND1A		HIST1H2AE	EFNA4	RHBDL1	RASSF1	PCGF2		PRDM1		TMEM246	SUSD3									SMIM11		NXT2		SMAD3		SMIM12	SCAMP1	HGD	HIATL2	PDE7B		LATS2	IL6R	HECTD3	MAEA	FHL2	PCNA	MOV10	SBNO1	DCTN1	ECD	VPS9D1	SBNO1	GPSM3	DPAGT1	IKBKE	GRB2	MEX3C
GNS	DEPDC5		HIST1H2BC	EGR1	RHOB	RBM12	PDCD11		PSMB9		TMEM45A	SYNPO2									SNAPC5		P4HA1		SORL1		SMPDL3A	SEC22C	HIPK2	HM13	PHACTR1		LDLRAP1	IRAK1BP1	HGD	MAGED1	FKBP1A	PDE7A	MSC	SCAF11	DDX10	ECT2	YPEL3	SDHA	GTPBP2	DPH2	IL1B	GRN	MLKL
GPC1	DEPTOR		HIST1H2BD	ELL2	RNF166	RBM47	PDSS1		PTGER4		TNFRSF10B	TASP1									SPIN4		PALLD		STOX2		SNAP23	SEC61A2	HMG20B	HMBS	PKIB		LENG8	ITPRIPL2	HIPK2	MAGED2	FOXD4	PDZD7	MVP	SDHA	DDX46	EIF4H	ZNF385A	SEC22C	HBEGF	DPM2	INF2	GTF2I	MOB4
GPR3	DERA		HIST1H2BE	EMR1	RNF19B	RNASE6	PEF1		RECK		TRHDE	TBXA2R									STAMBPL1		PANK1		STX11		SPCS1	SEPT3	HMOX1	HNRNPA1	PLA2G4A		LGALS9	IVD	HMOX1	MANEA	FOXP4	PGAM1	MYL9	SEC22C	DENND6B	ELF2		SEH1L	HECTD3	DPP7	ITGA5	HIATL2	MRPL20
GSG1	DERL3		HIST1H2BG	EMR2	RPL14	RNF11	PERP		RIPK3		TRIB1	TEAD3									STX11		PBK		TAPT1		SRD5A3	SIKE1	HP	HNRNPM	PLAC8		LMNA	KIAA1143	HP	MAPK14	FYB	PHKB	MYO1F	SEH1L	DEPDC1	EMC1		SEPT3	HEXA	DPY19L3	ITGB5	HIF1A	MRPL45
GSN	DNAJC9		HIST1H2BJ	ENC1	RTN3	RNF135	PHB		RNF19B		TTLL4	TGFB3									SUCNR1		PDCL3		TBC1D2		ST6GAL1	SIM1	HTT	HOXA6	POU2F2		LPAR1	KITLG	HPSE	MARCH3	GADD45A	PIGW	MYOZ1	SKP2	DIRAS1	ERBB2IP		SLC16A10	HGD	DUSP6	KCND1	HIST2H2BF	MRPL47
GSTO1	DPYSL4		HIST1H3C	EOMES	SART3	SAMHD1	PIK3CB		ROCK1		VCX	TGM2									TAPBPL		PDP1		TCFL5		STAU2	SIRPD	IER5L	HOXA9	PRDM1		LST1	LSM12	HRH1	MAT2B	GALC	PLAA	NCF2	SLC39A6	DMWD	ERI2		SLC39A6	HHLA3	DYRK1A	KCNN4	HLA-DMA	MTM1
GYPC	DROSHA		HIST1H3H	ERMP1	SEMA4B	SBNO1	PON2		RPS6KA4		VIT	TGM5									TCEA2		PERP		THBD		STRAP	SLC22A4	IFI27L2	HSPBP1	PREX1		LTC4S	MAEA	HYDIN	MB21D1	GAS7	POLR1D	NEDD4L	SLC39A9	DNAH1	ERMP1		SMEK1	HIPK2	ECD	KIFC3	HM13	MZT1
HAS3	DSN1		HIST1H4H	FADS3	SEPSECS	SEC22C	PPP1R14C		S100A10		WLS	TLN1									THUMPD1		PHTF1		TMEM135		STX6	SLC25A40	IKBKE	HSPD1	PSMB9		MAD1L1	MAP1B	ICOSLG	MBTPS2	GLIPR1	PPP2R1B	NFE2	SMYD2	DNAJC30	ETNK1		SNN	HLA-DMA	ECT2	KLHL21	HNMT	NAP1L1
HBEGF	DUT		HIST2H2AA3	FAM110B	SERPINI1	SGK1	PRC1		SASH1		ZHX2	TMEM173									TJP2		PI4K2B		UGDH		SUMF2	SMEK1	IKZF4	IKBIP	PTGER4		MAFB	MARCH3	IFITM2	MCL1	GLIPR2	PPP2R5C	NFKB2	SND1	DNM1	FAF1		SON	HLA-DRB1	EHMT1	LARS2	HNRNPM	NCF1
HEBP1	DZANK1		HIST2H2AB	FAM129B	SLC35D2	SLC2A3	PRPSAP2		SC5D			TMEM37									UBE4B		PLA2G15		USP47		SYT15	SND1	IL1B	IKZF5	PTGS1		MBOAT1	MAT2B	IL1B	MCM7	GLS	PPP4R2	NIPAL3	SON	DOCK6	FAM156B		SOX18	HLCS	EIF4H	LATS2	HOXA10	NDC80
HIPK2	ECH1		HIST2H2AC	FAM20C	SLITRK5	SLC39A9	PTMS		SCARB2			TNNT1									UFSP2		PLEKHA4		VAPA		TAF7	SOCS4	IQCG	ILF3	RBM47		MCOLN1	MCL1	IL27RA	MCRS1	GNA14	PRIM2	NLRX1	SORD	DPCD	FAM175A		STAR	HMOX1	ELF2	LDLRAP1	HOXA9	NFYC
HM13	EFCAB4A		HIVEP2	FAM214B	SMIM11	SLC7A2	PYROXD2		SCPEP1			TPM2									USP47		PLS1		VCL		TBC1D13	SORCS2	ITGAM	ING3	RELL2		MCOLN3	MCM7	IL3RA	MDFIC	GNG7	PRKDC	NME8	SOS1	DPP9	FAM188A		SUSD3	HP	ELMO2	LGALS9	HPCAL1	NIPSNAP3A
HMGA1	EGLN1		HNF4G	FBXO32	SNRNP35	SPTBN1	RAB13		SDC2			TRIM46									VAPA		PLSCR1		VIM		TCEAL8	SOX18	ITM2B	ING5	RGS18		MEX3D	MCRS1	INF2	MED27	GNPNAT1	PRMT2	NPM2	SPAG9	DUT	FAM21C		TBC1D23	HSD11B1	ERCC8	LRFN3	IKZF1	NMD3
HOMER1	EHBP1		HOXA5	FBXO6	SPG7	ST8SIA5	RAB22A		SEMA3A			TSC22D1									VCX		PPP2R1B		VIT		TERF1	SPIN1	JAZF1	IRAK1BP1	RIPK3		MFSD12	MDFIC	IRF9	MLC1	GOLM1	PRPF6	NPTX1	SPTBN1	E2F5	FAM91A1		TBRG4	HYDIN	ERI2	LRP8	IL6R	NME8
HRH1	EME1		HSPA4L	FCER1G	SRSF7	STAMBPL1	RAB8A		SEMA6A			TSPAN31									VPS13A		PPP3CA		VPS36		TES	SSR2	KCND1	IREB2	SAMSN1		MITF	MED27	ITGAM	MOCS2	GOLT1B	PTPRC	NRGN	TBRG4	ECI2	FBXL17		THAP7	ICOSLG	EZH2	LRRC59	ILF3	NQO1
IAH1	ENHO		ICK	FDX1L	SSBP3	STK16	RAN		SERPINB2			TSPAN32									VRK1		PSPC1		WRNIP1		TIPRL	TAF13	KCNMB1	ITPRIPL2	SCAMP5		MLXIPL	MESP1	ITM2C	MRE11A	GPD1L	RASSF1	NT5E	TGFBRAP1	EDC3	FBXO15		TMEM259	IDNK	FAF1	MAMDC4	IREB2	NT5E
IDS	ENOSF1		IFT57	FGR	STMN3	TAF5L	RDH11		SERPINI1			UNC79											PTGS1		WSB2		TMEM214	TAOK1	KIF13B	IVD	SCPEP1		MOV10	MLC1	JAZF1	NAT1	GPRIN1	RBAK	OLIG1	THAP7	EEF1A2	FBXO3		TMTC2	IER5L	FAM156B	MARCKSL1	ITPR1	NUCKS1
IER3	EPHX2		IFT74	FHL1	SUCNR1	TMEM243	RIPK3		SERPINI2			ZBTB46											PYROXD2		WWC3		TMEM261	TBC1D23	LPAR2	KHDRBS3	SERPINB2		MSC	MOCS2	JUP	NCAPH2	GTF2IRD1	RBBP8	OPTN	TMEM259	EFCAB14	FBXO7		TOP1MT	IFI27L2	FAM210A	MCM2	ITPRIPL2	NUF2
IFI16	ERCC6L		IGFBP7	FILIP1L	SYNGR1	TMEM52B	ROBO3		SETBP1			ZDHHC19											RAB6A		WWP1		TMX3	TBX3	MAFB	KIAA1143	SERPINI2		MYL9	MS4A6A	KCND1	NEK7	H1FX	RBM12	ORAI3	TMEM64	EHMT2	FBXW7		TPST2	IFI35	FAM21C	MCM5	JAK1	NUP54
IFI30	ETS2		IMPAD1	FLRT2	TAPT1	TMEM64	S100A11		SGPP1			ZNF467											RAP2C		XYLT1		TNFSF9	TGFBRAP1	MAP3K11	KIAA1958	SETBP1		MYO1F	MS4A7	KIF13B	NFAT5	H2AFV	RBM18	OSTF1	TOP1	EID2	FCGR2A		TRAPPC2	IFNAR1	FAM81A	MEX3D	KCNMB1	OSBPL8
IFNGR1	EVI5		IP6K2	FMNL2	TCEA2	TMOD3	SDE2		SLC15A3			ZNF69											RBM47		ZNF333		TPD52L1	TGM4	MAPK7	KIF5B	SGK1		MYOF	MXD4	KIFC3	NFYA	H2AFY2	RFC3	OTUB2	TOP1MT	EIF1AX	FNTA		TRPM7	IGFLR1	FAM86B1	MFSD12	KIAA0930	OSGIN1
IKBKE	EXOSC8		IRAK1BP1	FNIP2	TERF1	TOP1MT	SERPINH1		SLC2A3														RIPK3				TRMT12	TGM5	MBP	LARP1B	SGK3		NAPSA	NAT1	LAMA5	NIPA2	HEMK1	RIF1	PALLD	TRPM7	EIF3H	FOXP2		TUBB	IKZF4	FAM91A1	MFSD2A	KITLG	OTUD1
INPP5F	EZR		IRF8	FOS	TET1	TOR2A	SERPINI1		SLC4A7														RPS6KA3				TSPYL5	TMC8	MCFD2	LBR	SLA		NCEH1	NCAPH2	LDLRAP1	NR2C2	HHLA3	RIT1	PARP12	TUBB	EIF5	G3BP2		TUBG1	IL1B	FASTK	MICB	KLHDC1	PARP8
IQGAP2	FAM118A		IRX3	FPR1	TGFBI	TPM4	SGPP1		SMAD3														SECISBP2				UBASH3B	TMEM170A	MCOLN1	LMAN1	SLC15A2		NDST1	NEK7	LGALS9	NUDT6	HIST1H2AE	RNF11	PDE1B	TUBG1	EMC10	GALK2		UBE2I	IL27RA	FBXL17	MLXIPL	KLK10	PAXBP1
ITGAM	FAM124B		IRX5	FPR2	TMEM161A	TPST2	SH2D4A		SMAD5														SFXN2				USP47	TOP1MT	MCOLN3	LRRC37A	SLC15A3		NDUFAF3	NFAT5	LMNA	NUF2	HIST1H2BC	RNF19A	PDLIM1	UNC93B1	ENOX2	GATC		USP22	IQGAP2	FBXO7	MND1	KMT2C	PDCD10
ITGAX	FAM69B		ITFG3	FSCN1	TMEM63A	TUBB6	SNAP25		SOX5														SGPP1				VAPA	TOR1AIP2	MDK	LSM12	SLC1A3		NEDD4L	NID1	LRRC17	NUP35	HIST1H2BD	RNPS1	PECR	USP22	EOMES	GBP4		USP32	ITGAL	FGFR1OP	MPP6	LAIR2	PDLIM7
ITGB1BP1	FANCD2		JADE3	FTH1	TNIP2	TUBG1	SNRPD1		SPTSSA														SKA2				WASF2	TP53INP1	MED12	MAEA	SLC25A37		NFIC	NIPA2	MAFB	NUP37	HIST1H2BE	RPS6KA3	PKIB	USP32	EPHB1	GBP5		WBSCR16	ITGAM	FIGNL1	MPRIP	LAMP5	PGAM4
ITGB2	FANCI		KBTBD11	GAB3	TPD52L1	UPP1	SP1		STYX														SLC11A2				ZBTB44	TRAPPC2	MED15	MAGED2	SMYD3		NFKB2	NPAS1	MAMDC4	NUS1	HIST1H2BK	SBNO1	PKM	WBSCR16	EPHX2	GET4		WDR43	ITPK1	FOXP2	MRPL4	LARP1B	PGM2
ITGB5	FBLN1		KIAA0101	GABRE	TPTE2	VIM	SPATA2		TAPBPL														SLC25A20					TRIM14	METTL9	MANEA	SORL1		NME8	NRAS	MAN1C1	OMD	HIST2H2AB	SEC22C	PLA2G15	WDR43	EPM2A	GFM2		WRNIP1	KAL1	GALK2	MT1G	LGALS8	PIK3AP1
ITM2B	FBXO4		KIAA0226L	GALM	TRIM56	WBSCR16	SPR		TFAM														SLC25A46					UBE2V1	MICALL2	MAPK14	SPI1		NOD2	NSF	MAPK1	OTX1	HIST2H2AC	SLC23A3	PLCB2	YTHDC1	ETS1	GNAQ		WSB1	KCND1	GAR1	MTFP1	LRIF1	PIK3CG
ITPRIP	FCGR2A		KIAA1279	GALNT12	TRMT44	WLS	ST6GAL1		TIFA														SLC2A1					UBR7	MLXIPL	MARCH3	ST14		NQO1	NUDT6	MAPK7	PAIP2	HIST2H2BE	SLC25A20	PLEKHA4	ZC3HAV1	FABP5	GOLGA7		WWC1	KCNMB1	GART	MTHFD1L	LRRC37A	PLEKHA4
JAG1	FEN1		KITLG	GAREM	TSPAN31	WWOX	SUB1		TMEM123														SLC30A9					ULK1	MOV10	MAT2B	ST3GAL6		NR1H2	NUF2	MDK	PARVB	HLCS	SLC25A3	PLEKHO1	ZFP69B	FAIM	GPHN		YTHDC1	KCTD12	GAS6	MYBBP1A	LTC4S	PLS1
JUP	FGFR3		KPNA6	GATA2	TSPYL5	YWHAE	SUCNR1		TNFSF13B														SLC35A4					UPP1	MSC	MATR3	SUCNR1		NRGN	NUP37	MED15	PCGF6	HMG20B	SLC25A40	PLEKHO2	ZNF124	FAM117A	GPR137B		ZCCHC5	KDELC2	GET4	NCDN	LY75	PLSCR1
KCNJ2	FOXE1		LAMP5	GBP2	TTYH3	ZCCHC5	TAGLN2		TRIM5														SLC38A1					USP32	MVP	MCCC2	TDRD7		NRM	NUS1	METTL9	PCNA	HP	SLC30A1	PPARD	ZNF3	FAM174A	GPR183		ZNF3	KDELR1	GFM2	NCS1	MAEA	POLD1
KCNN4	FPR2		LANCL1	GDF15	UBE2D3	ZNF641	TGFBI		WDR49														SLC7A7					VAC14	MXI1	MCL1	TGM5		NT5E	OAT	MICALL2	PDXDC1	HSD11B1	SLC35G1	PPP1R14C	ZNF644	FAM174B	GPR89A		ZNF326	KIAA0319L	GK	NDST1	MAGED2	POLH
KCTD2	FZD2		LMO4	GIMAP8	VCX		TMEM185B		WDR91														SLFN12					VASN	MYL9	MCM7	THBS4		OGFR	OPN3	MLXIPL	PGAM1	HSPA5	SLC39A9	PPP1R18	ZRANB1	FAM193B	GPR89B		ZNF644	KIFC3	GLCCI1	NFIC	MAN1A1	POLR2K
KIAA0226	GAREML		LPAR4	GLIPR2	VILL		TMEM41B		XRCC6BP1														SNAP23					WHAMM	MYO1F	MCRS1	TLR4		OLIG1	OSBP2	MMAB	PIAS2	HVCN1	SLTM	PPP1R26		FAM206A	H2AFJ			LAT	GLUL	NFIX	MAP4K3	PPIAL4A
KIAA0247	GAS8		LRMP	GLS	VIT		TMEM59		XYLT1														SOAT1					YPEL2	MYO9B	MDFIC	TNFSF13B		ORAI3	OTX1	MOV10	PKIB	HYDIN	SMEK1	PRAM1		FAM69B	HDLBP			LMNA	GNA12	NFKBIB	MAPK14	PRDM1
KIAA1467	GEMIN2		LRRC3B	GPR34	YPEL3		TOMM70A		YAF2														SORT1					YTHDC1	MYOZ1	MDN1	TREM2		OSGIN1	PCGF6	MSC	PLAA	ICOSLG	SNX5	PRDM1		FBRSL1	HESX1			LY86	GPHN	NPTX1	MARCH3	PTGES3
KIFC3	GFI1		LTC4S	GPR84	ZBTB34		TP53I3		YES1														SP4					ZKSCAN1	NAGK	MED27	UBASH3B		PAFAH2	PCOLCE2	MT2A	PLEKHB2	IER5L	SON	PSENEN		FBXO21	HIAT1			MAFB	GPR125	NQO2	MBP	PTMA
KPNA4	GGA2		LZTFL1	HBEGF	ZC3H12B		TPBG		ZFP36														STAT5A					ZMYND10	NCDN	MEF2A	WDR49		PAG1	PDE7A	MVP	PNMA3	IGFBP7	STK17B	PSMB9		FBXO31	HIATL2			MAMDC4	GPR89B	NRAS	MCCC2	PTP4A1
KRT75	GJC1		MAFG	HCST	ZER1		TPD52L1																STYX					ZNF326	NCF2	MEST	WDR91		PANX2	PGAM1	MYD88	POGZ	IL10RB	SUV420H1	PTGS1		FCHO1	HIST1H2AC			MAN1C1	GRB2	NRGN	MCL1	RAB11FIP1
LASP1	GNA14		MCCC2	HEXB	ZNF385A		TREM2																SUCLG2					ZNF641	NCOA7	MINA	XYLT1		PDE4D	PHC3	MYL9	POLR2M	IL12RB2	SYNRG	PTMS		FDX1L	HIST2H2BE			MAPK7	GTF2I	NRM	MCRS1	RBM47
LAT2	GNG4		MCM7	HIPK2	ZNF585A		TXNDC5																SUCNR1					ZNF669	NDUFAF3	MLC1	ZNF385A		PDLIM1	PHLDB3	MYO1F	PPFIBP1	IL13RA1	TAOK1	PYROXD2		FHL2	HLTF			MDK	HAT1	NSD1	MDFIC	RCBTB2
LGALS9	GPD1L		MCOLN2	HK1			TXNIP																SWAP70					ZRANB2	NEDD4L	MOCS2			PEMT	PHTF2	MYOZ1	PPP2CB	IL1B	TAP2	RBM47		FLVCR2	HM13			MGAT1	HDLBP	NT5DC2	MDM4	REV3L
LMNA	GPR124		MEF2D	HK2			VASP																TAX1BP3						NFIL3	MRPL30			PERP	PKP2	NBEAL2	PPP2R2D	IL27RA	TBC1D23	REC8		FOPNL	HNMT			MKNK2	HIATL2	NT5E	METTL7B	RFC2
LMO4	GPR18		MESP1	HLA-E			VEZF1																TCEA2						NFKB2	MRPS12			PIP5K1C	PLAC8	NCDN	PPP2R5D	INF2	TCF19	RMI2		FOXC1	HOOK3			MLXIPL	HIF1A	NUDT8	MGAT4B	RNF219
LRRC8A	GPR63		MIF4GD	HMOX1			VIPAS39																TERF1						NPM2	MS4A2			PIR	PNMA3	NCF2	PRIM2	IQGAP2	TET1	RNH1		FOXD4	HOXA9			MOV10	HIST2H2BF	OCRL	MLC1	RPL23
MAF	GPX7		MLC1	HP			VPS54																TIMP2						NPTX1	MS4A3			PKD1	POGZ	NDST1	PRKDC	ITGAM	TMEM64	RPL14		FOXD4L1	IDH1			MSC	HLTF	OLIG2	MOCS2	RPL27A
MAFF	GSTM3		MMACHC	HS3ST3A1			VRK2																TM2D3						NQO1	MSMO1			PKM	POLR2M	NEK6	PRMT2	KDM4B	TMF1	RPS6KA3		FOXL2	IGSF6			MT1A	HM13	OSGIN1	MORC3	RPL7
MALT1	GTSF1		MNS1	HSD3B7			WRB																TMEM104						NRGN	NAMPT			PLA2G15	PPFIBP1	NFE2	PRPF6	KHSRP	TMUB2	RTN2		FOXP4	IKZF1			MT2A	HMBS	PAK4	MS4A3	RPLP1
MAPRE3	H1FX		MOK	IDS			ZCCHC17																TMEM144						NT5E	NCAPH2			PLEC	PPP2CB	NFKB2	PSMC4	KIFC3	TOP1MT	SEMA3A		FYB	IKZF5			MVP	HNRNPA1	PARD6G	MS4A6A	RPS6KA3
MBP	H2AFJ		MPO	IER3			ZNF395																TMEM63B						ORAI3	NDUFAF4			PLEKHA4	PPP4R2	NKG7	PTPRC	KLHL2	TPM3	SEMA6A		GAS6	IL6R			MYL9	HNRNPM	PERP	MSMO1	SBDS
MCOLN1	H2AFZ		MRPL53	IFI30			ZNF518B																TMEM9B						OSGIN1	NEK4			PLEKHO1	PRIM2	NKX2-2	PYROXD1	KLHL3	TRAPPC2	SEPT7		GDPD5	IL8			MYO1F	HOXA9	PGBD5	MSRB3	SEC24D
METRNL	HAL		MS4A3	IFNAR2			ZNF616																TNFRSF10B						PALLD	NEK7			PLEKHO2	PRKDC	NLRX1	RABL3	KLHL35	TSC22D1	SETBP1		GID8	ING3			MYOZ1	HSF1	PHF19	MST1	SEPT7
METTL7A	HAUS8		MS4A6A	IFNGR1																			TOPBP1						PAQR6	NFAT5			PLP2	PRMT2	NME8	RAE1	LBR	TVP23B	SFI1		GIT1	ITGA4			NCF2	HSPBP1	PI4K2A	MXD4	SGK1
MFI2	HCK		MSRB3	IFNGR2																			TP53I3						PDE1B	NFATC2IP			PPP1R14C	PRPF6	NOD2	RANBP3	LDHB	UBR7	SFRP1		GLI4	ITGAV			NCOR2	HSPD1	PIM3	NAP1L3	SGPP1
MFSD12	HDAC6		MTBP	IGF2R																			TPD52						PHLPP1	NIPA2			PRDM1	PSEN1	NPM2	RASSF1	LIMA1	UGGT1	SH3BGRL3		GLIPR2	ITGB1			NDUFAF3	IFT81	PKM	NBPF14	SLC35F1
MGAT1	HENMT1		MTURN	IGFLR1																			TRIM36						PIP4K2A	NLN			PSMB9	PTK2	NPTX1	RBAK	LMNA	UGT8	SLA		GLS	ITPKA			NFE2L1	IKZF1	PKMYT1	NCAM2	SMN1
MMP19	HEYL		MUC1	IL18R1																			TSPAN6						PKM	NME1			PTGFRN	PTPLAD1	NR3C1	RBBP8	LPAR1	USP32	SMPD1		GNG4	ITPRIPL2			NFKB1	IKZF5	PLEKHB2	NEK7	SNAP23
MRPS6	HIRIP3		MYC	IL18RAP																			UHMK1						PKN2	NOC4L			PTPN23	PTPRC	NRGN	RBM12	LRFN3	USP4	SNAP23		GNPNAT1	JAK1			NLRX1	IL6R	PLP2	NEK8	SNRPN
MSRA	HIVEP2		MYCBP	IL2RB																			USP47						PLA2G15	NR2C2			PTPRE	RAB27A	NSD1	RBM41	LRRC17	WBSCR16	SSBP3		GSTM4	KCNJ2			NME8	ILF3	PLS1	NFAT5	SPHAR
MXD1	HK3		MYO10	IL4R																			UTP15						PLCB2	NSF			PYGL	RBM12	NT5E	RFC3	LRRC59	WDR1	ST14		GTPBP3	KHDRBS3			NOS3	ING5	PLXNA1	NFYA	SPRY2
MYO9B	HNRNPA1		NAP1L1	IPCEF1																			WLS						PLEKHA4	NUF2			PYROXD2	RGCC	NUDT21	RIOK1	LTC4S	WDR43	STK38L		H1FX	KIAA0319L			NPTX1	IQCK	POC1A	NOMO3	SRSF10
MYOZ1	HOXA10		NAP1L3	IQGAP2																			WWC3						PLEKHO1	NUP37			RAB12	RIOK1	OGFR	RNF11	LY86	WDR76	SUCNR1		H2AFY2	KIAA0930			NQO1	IREB2	POLR3D	NOTCH2	SRSF11
NAB2	HPS4		NAPSA	ITGAL																			ZBTB9						PLEKHO2	NUP50			RAB40C	RNF11	OLIG1	RNF6	MARCKS	YTHDC1	TAPBPL		HADHA	KIAA1328			NRGN	ITPRIPL2	PPME1	NPEPPS	STAM2
NCOA3	HSD11B1		NCALD	ITGAM																			ZDHHC2						PNPLA2	NUS1			RBM47	RNF19A	OLIG2	RPS6KA3	MCFD2	ZC3HAV1	TGFBI		HECTD3	KITLG			NRM	JAK1	PPP1R14A	NR1D2	STARD3NL
NCS1	HSPB11		NCK2	ITGB2																			ZNF273						POLD4	OMD			RELB	ROS1	ORAI3	SBNO1	MED13L	ZMYM5	TGFBR2		HEXIM2	KLC1			NT5E	KIAA0930	PPP1R18	NREP	SUCNR1
NDST1	HYAL3		NDUFAF3	ITGB5																			ZNF701						PPAPDC2	OPN3			RHBDD2	RPL29	OSGIN1	SCAMP1	MED20	ZMYND10	TNFAIP2		HEYL	KMO			OLIG1	KIAA1143	PPP6R1	NSF	SUMO2
NFKBIB	HYI		NEIL3	ITGB7																			ZNF721						PPARD	OR52N2			RNF166	SBNO1	PALLD	SCP2	MMD	ZNF124	TP53I3		HGD	KYNU			ORAI3	KIAA1429	PRIM2	OTX1	SYAP1
NLRP12	HYLS1		NEK2	ITPRIP																			ZNF91						PPARG	OTX1			RNF19B	SCAMP1	PAQR6	SEC22C	MRAS	ZNF277	TRAPPC9		HIPK2	LAIR2			OSGIN1	KIF5B	PRR22	PDCD4	TAF9
NPC2	IDH1		NEK3	JAZF1																									PRDM1	PAIP2			RPA4	SEC22C	PARP12	SERPINB2	MSC	ZNF292	TREM2		HLCS	LAMP2			P2RY6	KITLG	PTPRE	PDE7A	TAP1
NPTXR	IFT88		NPAS1	JUN																									PREX1	PAK2			RPL14	SEL1L3	PDCD6IP	SERPINB8	MT1G	ZNF3	TRG		HMG20B	LAMP5			PANX2	KLF10	PVR	PDPK1	TCP1
NQO1	IGF1R		NREP	KCNMB1																									PRKCA	PCGF6			RPS6KA3	SEMA6A	PDE1B	SETD3	MTHFD2L	ZRANB2	TRIM56		HNRNPU	LAP3			PAPSS1	LARP1B	PYGL	PDXDC1	THBD
NR3C1	IGSF3		NUBP1	KCNN4																									PRKCB	PCNA			RUNX1	SF3B1	PDLIM1	SIM1	MXRA7		TRIM69		HOXA10	LARP1B			PAQR6	LBR	PYROXD2	PHKB	THOC3
NRP1	IL23A		NUCB2	KIAA1467																									PSMB9	PDDC1			S100A11	SIGIRR	PGBD5	SIRPD	MYL9		TSPAN14		HOXA5	LBR			PCBP4	LIN52	RAD54L	PIK3C2A	THOC7
NRROS	IMPA2		NUP62CL	KIAA1551																									PYGL	PDXDC1			SBNO2	SLC1A3	PITPNC1	SKP2	MYOF		UBASH3B		HP	LIN52			PCED1B	LIN7C	RECQL4	PKIB	THUMPD1
OSBPL11	IMPDH2		OFD1	KMO																									RAB40C	PGAM1			SCAMP4	SLC25A24	PKM	SLC25A24	MYOZ1		VASP		HSD11B1	LRIF1			PCOLCE2	LMAN1	RFC2	PKP4	TMEM167A
OSBPL8	ING5		ONECUT2	KREMEN1																									RAB6A	PLEKHB2			SCAMP5	SLC39A6	PLA2G15	SLC39A6	NCF1		WIPI1		IARS2	LRRC1			PDE1B	LMBRD2	RFC3	PLA2G4C	TMEM45A
P2RX4	INPP5A		OSBP2	KRT17																									RABGAP1	PNMA3			SEMA3A	SLC39A9	PLCB2	SMEK1	NCF2		WWC3		IDNK	LRRC3B			PHACTR1	LRIF1	RHOBTB3	PLXDC2	TNFRSF10B
PALLD	IRF8		OSBPL5	LFNG																									RAP2C	POGZ			SETD1B	SLTM	PLEC	SND1	NCOR2		YPEL3		IER5L	LSM12			PIR	LRRC40	RMI2	POLR2M	TNFRSF1B
PARP12	IRX5		OSR2	LGALS3BP																									RAPGEF1	POLR2M			SFI1	SMEK1	PLEKHA4	SNX5	NCS1		ZNF385A		IFFO1	LYG2			PITPNC1	LSM12	RNASEH2A	PPFIBP1	TPST2
PARP9	ITGA2B		OVOL2	LHFPL2																									RBM47	PPFIBP1			SKIDA1	SNAP23	PLEKHH1	SON	NDST1				IFI27L2	LYZ			PKM	LY75	RPS6KA3	PPP2R2D	TRIM36
PCDH7	ITGB3BP		OXCT2	LIMK1																									RECQL5	PPM1G			SLA	SNX5	PLEKHO1	SPAG9	NEDD4				IFT43	M6PR			PLA2G15	LYPLA1	RRP12	PPP2R5C	TUBGCP3
PCSK6	ITPR3		P2RY8	LMNA																									RELB	PPP2R5D			SLC29A3	SON	PLEKHO2	SPTLC1	NEDD4L				IKBKE	MAGED2			PLCB2	LYST	SAMD1	PPP2R5D	TXNL1
PDGFC	JADE2		PAQR8	LRRC17																									RELL2	PPP4R2			SLC35A4	SORCS2	PLXNB1	SRP9	NFIX				IL1B	MANEA			PLEKHA4	MAEA	SAMD4B	PPP4R2	UBASH3B
PDLIM7	KCNS1		PCBD1	LRRC3																									RENBP	PRIM2			SLC38A7	SORD	PNKD	STMN1	NFKB2				IL27RA	MAP3K8			PLEKHG2	MAGED2	SAPCD2	PRKDC	UHMK1
PDXK	KIAA1161		PDCD4	LST1																									RHOBTB3	PRKDC			SLC9A8	SPAG9	POLD4	SYPL1	NINJ2				INF2	MAPKAP1			PLS1	MANEA	SART3	PRPF6	UQCRH
PEA15	KIAA1328		PDE7B	LY6E																									RIMBP3	PRMT2			SMPD1	SPTBN1	PPAPDC3	TBC1D23	NME8				ITSN1	MARCH3			PNPLA2	MAP4K3	SBNO2	PRSS12	USP33
PFDN4	KIF17		PDLIM1	MAF																									RNF19B	PRPF6			SORT1	SREK1IP1	PPP1R14C	TCAIM	NMI				JADE2	MARCO			POLD4	MAPK14	SCAF1	PSEN1	UTP11L
PHLDA1	KIF20A		PENK	MAFB																									RTN2	PSEN1			SRC	TAOK1	PPP1R26	TCEAL1	NMT2				JAZF1	MAT2B			PPP1R26	MAPKAP1	SDC4	PTGDS	VAPA
PI4K2A	KIF24		PHLPP1	MAMLD1																									SAT2	PSMA1			SRM	TBC1D23	PRAM1	TCP1	NOD2				JMJD4	MAX			PRAM1	MARCH3	SEMA4B	PTGS1	WIPF1
PIM1	KIF2C		PIM2	MAP2K1																									SCAMP5	PSMC4			SSBP3	TCP1	PRDM1	TCTN3	NPM2				KHDRBS1	MBD1			PRDM1	MAT2B	SETD1B	PTPRC	WLS
PIM3	KIF4A		PIWIL4	MAP2K3																									SDC2	PTPLAD1			ST14	TET1	PREX1	TFG	NQO1				KIFC3	MCCC2			PRRG4	MATK	SFI1	QKI	WSB1
PITPNC1	KIRREL2		PLAU	MAPK13																									SEMA3A	PTPRC			ST6GALNAC6	TEX15	PSENEN	THAP4	NQO2				KLHL30	MCL1			PSMB9	MATR3	SFXN2	RABAC1	WSB2
PKM	KLC1		PLTP	MAPKAP1																									SEMA4B	PYROXD1			STK38L	TFG	PSMD7	TMEM170A	NR3C1				KPNA2	MCM7			PSTPIP1	MAX	SH2B3	RAD21	WTAP
PLA2G15	KLF11		POU4F1	MAST3																									SEPT7	RABL3			STRN4	TGFBRAP1	PSTPIP1	TMEM189	NSD1				LAMA5	MCRS1			PTGS1	MCCC2	SH2D4A	RAP1GAP	YIPF5
PLA2G4C	KLK1		PPP1R27	MEFV																									SERAC1	RAD21			STXBP2	TGM4	PTPRE	TNPO1	NT5DC2				LAT	MCU			PTMS	MCL1	SIGMAR1	RASSF1	ZNHIT3
PLAUR	LACE1		PRG2	MERTK																									SETBP1	RAE1			SUCNR1	TNPO1	PYGL	TOP1MT	NT5E				LEPREL2	MDFIC			PYGL	MCM7	SLA	RBM12
PLEKHA2	LAMP5		PRRG4	METRNL																									SH3BGRL2	RASSF1			TAF1	TOP1MT	PYROXD2	TPM3	NUDCD1				LMNA	MEST			PYROXD2	MCRS1	SLC17A9	REEP3
PLEKHO1	LCLAT1		PRSS12	METTL9																									SH3GLB2	RBAK			TAPBPL	TPM3	RAB11FIP1	TRAPPC13	NXN				LMNB1	METTL21B			RAB11FIP1	MDFIC	SLC25A22	RET
PLXDC2	LDHD		PRTN3	MFI2																									SIN3B	RBBP8			TFE3	TRAPPC2	RAB40C	TRAPPC2	NXT2				LPHN1	MFN1			RAB31	MDM4	SLC2A1	RNF11
PLXNA1	LGALS12		PTPRN2	MFSD6																									SLA	RBM41			TGFBR2	TSC22D1	RASA3	TRIM14	OLIG1				LY6G5C	MGAT4B			RENBP	MDN1	SLC35C1	RNF130
PMFBP1	LIN7A		RAD51C	MGAT4A																									SLC15A3	RFC3			THBD	TTC7A	RBM47	TSC22D1	OLIG2				LZTS2	MGAT4C			RPS6KA3	MED27	SLC38A7	RNF135
PPARD	LMBR1		RCCD1	MITF																									SLC22A18	RIF1			TMEM143	TUBB6	REC8	TSPAN3	ORAI3				MALT1	MIER2			RTN2	MEST	SLC39A3	RNF19A
PPARG	LMTK3		RET	MTSS1																									SLC23A2	RIOK1			TMEM147	TUBG1	RELB	TUBB	OSGIN1				MAMDC4	MILR1			S100A11	MGAT4B	SLC43A3	RNPC3
PPARGC1A	LRP5		RFX8	MYL9																									SLC35A4	RNF11			TMEM184B	TVP23C	RELL2	TUBB6	OSR2				MAN2C1	MLC1			SAMD4B	MINA	SLC45A3	ROS1
PPP1R11	LRR1		RMI2	MYO5A																									SLC38A7	RNF19A			TMEM63A	TWF1	RHBDD2	TUBG1	OVGP1				MAP4K1	MOCS2			SCAF1	MLC1	SLC4A11	RPS6KA3
PPP1R15A	LSM5		RNASE3	NAMPT																									SLC9A8	RNPS1			TNFAIP1	UGGT1	RNF166	TVP23B	P2RX1				MAP4K4	MR1			SCAMP5	MOCS2	SLCO4A1	RSPO1
PRDM1	LST1		RNF24	NCR3																									SMAD3	RPL13			TNFAIP2	UGP2	RNF19B	TVP23C	PAICS				MAPK12	MRE11A			SCYL1	MOK	SMARCC2	RSRP1
PROC	MAGEB2		RPP25L	NEK6																									SMPD1	RPL29			TNFAIP3	USP12	RTN2	TXNDC5	PALLD				MAPK13	MRFAP1L1			SDC4	MORC3	SORT1	S100A13
PSAP	MAP4K1		S1PR3	NFE2																									SORT1	RPL41			TNFRSF21	USP32	SAMSN1	UBE2V1	PAPSS2				MDK	MRPS14			SDSL	MRAS	SPATA2	SAMHD1
PTGDS	MARCH2		SCML2	NFKBIA																									SOX5	RPS26			TNFSF14	WAC	SASH3	UBL7	PARD6G				ME1	MS4A3			SEMA3A	MRPL30	SPRED2	SBNO1
PTGS1	MCM3		SEL1L3	NKG7																									SPTAN1	RPS6KA3			TNFSF9	WDR43	SBNO2	UGP2	PARK7				MECR	MS4A6A			SEMA4B	MSRB3	SPRY2	SCAF11
PTPRG	MCM7		SEMA3A	NLRP12																									SRC	RPS7			TP53I3	WDR47	SCAMP5	UNC93B1	PCGF5				MFN2	MS4A7			SETBP1	NAMPT	SRM	SCAMP1
RAB13	MED30		SERPINB2	NME8																									SSBP3	SAR1B			TPCN1	WDR49	SDC4	USP32	PDE1B				MICALL2	MSL3			SFXN5	NANP	SRSF7	SCNN1D
RABGAP1L	MEIOB		SERPINI2	NOD2																									ST14	SBNO1			TREM2	WDR63	SEMA3A	USP4	PDE4D				MLXIPL	MSRB3			SHKBP1	NEDD1	SRXN1	SCP2
RAET1L	METTL21A		SFR1	NOTCH1																									STAT2	SCAMP1			TRIM56	WSB1	SEMA4B	WAC	PDLIM1				MMAB	MUC1			SIN3B	NEK7	SSBP3	SCUBE1
RAP1A	MIS18A		SFXN2	NQO1																									SUCNR1	SCP2			TRIM69	YTHDC1	SETBP1	WBSCR16	PDLIM7				MRAS	MXI1			SIRT5	NFAT5	STAMBPL1	SEC22C
RAPGEF1	MKI67		SHFM1	NRP1																									TAF1	SDHA			TRMT44	YWHAE	SH3BGRL2	WDR1	PERP				MRPS23	MYO19			SLA	NFS1	STRN4	SEC24B
RASA1	MMAB		SIGMAR1	OLIG1																									TAF10	SEC22C			TSPAN14	YWHAZ	SH3BP1	WDR43	PGBD5				MRPS34	MYOF			SLC15A3	NFYA	SUCNR1	SERPINB2
RCVRN	MMP25		SIMC1	OLIG2																									TESK1	SERPINB2			TTLL4	ZFP69B	SHKBP1	WHAMM	PIGF				MSH5	NANP			SLC22A18	NID1	SYNPO2	SETDB2
RENBP	MOCOS		SLAIN1	OSBPL11																									TGFBI	SETD3			TTYH3	ZKSCAN1	SLA	WWOX	PITPNA				MSI2	NAT1			SLC23A2	NIPA2	TAF6	SF3B1
REP15	MORC4		SLC11A1	OVGP1																									TGFBR2	SF3B1			TXN2	ZMYND10	SLC15A3	YTHDC1	PITPNC1				MSTO1	NCAPH2			SLC38A7	NOC4L	TAOK2	SIGIRR
RFX2	MRPL16		SLC15A2	PAG1																									TMEM117	SIKE1			UBE2S	ZNF280A	SLC29A3	YWHAE	PIWIL4				MT1X	NCOA7			SLC7A7	NOMO3	TBC1D1	SLC22A18
RGS16	MSH5		SLC16A9	PALLD																									TMEM8A	SKP2			VAMP3	ZNF670	SLC35A4	ZKSCAN1	PKM				MTFR1L	NDUFAF5			SLPI	NPEPPS	TBC1D10B	SLC25A20
RHOQ	MSRB2		SLC25A10	PANX1																									TNFAIP1	SLC10A4			VASP	ZWINT	SLC7A7	ZNF274	PKN2				MTHFD1	NEDD1			SMPD1	NSF	TBCD	SLC25A24
RIN2	MT3		SLC25A26	PAPSS1																									TNFAIP2	SLC25A24			VIT		SLFN12	ZNF326	PLA2G15				MTHFD1L	NEK7			SORT1	NUP37	TBX2	SLC29A4
RPS6KL1	MTA3		SLC27A2	PAPSS2																									TNFSF9	SLC25A3			WLS		SLPI	ZNF519	PLEKHA4				NAGPA	NFYA			SOX13	NUP50	THBD	SLC39A6
RPTOR	MTL5		SLC2A1	PCED1B																									TP53INP2	SLC25A40			WWC3		SORBS3	ZRANB2	PLEKHH1				NAP1L3	NIPA2			SPTAN1	NUS1	TICRR	SLC39A9
S100A6	MXD3		SLC35A2	PCNX																									TP53RK	SLC39A3			YJEFN3		SORT1		PLEKHO1				NAP1L5	NOMO2			SQSTM1	ONECUT2	TMEM63A	SLC44A1
SDC2	MXI1		SLC35F1	PCOLCE2																									TPM2	SLC39A6			YPEL3		SRC		PLOD3				NCEH1	NOMO3			SSBP3	OPN3	TNFRSF10A	SLX4IP
SDC4	MYADM		SLC44A1	PCSK5																									TPP1	SLC39A9			ZBTB4		SSBP3		PLS1				NDST1	NPEPPS			ST14	OTX1	TONSL	SMARCD3
SEL1L	MYLIP		SLC46A3	PCSK6																									TRG	SMEK1			ZHX2		ST14		PLXNA1				NFIC	NR2C2AP			STRN4	OXCT2	TRIB1	SMEK1
SEMA4F	MYO18A		SLC51A	PDE1B																									TRIM56	SNAP23			ZNF219		ST3GAL5		PNKD				NFIX	NRG4			SUCNR1	PAK2	TRMT44	SMIM14
SERTAD2	NAAA		SLPI	PDE4D																									TRIM69	SND1			ZNF333		SUCNR1		PNPLA2				NGFRAP1	NUDCD1			SUN2	PARVB	TRMU	SNAP23
SGPP1	NAPSA		SORL1	PDGFRL																									TSPAN14	SNX5			ZNF362		SUFU		PODXL2				NGRN	NUP35			SURF4	PCGF6	TTI1	SON
SH3BGRL3	NAT6		SPIN4	PDLIM7																									TTYH3	SON			ZNF385A		TAF1		PPIE				NIPSNAP1	NUP37			TAPBPL	PCNA	TTLL4	SPAG9
SH3GLB1	NCALD		SPN	PELI1																									UBASH3B	SORD			ZNF574		TBC1D1		PPP1R14C				NKX2-2	NUP50			TBC1D13	PDE7A	TYRO3	SPTLC1
SH3PXD2A	NCAPD3		SRI	PGBD5																									UBE2R2	SPAG9					TFE3		PRDM1				NLRX1	NUP62CL			TERF2IP	PDXDC1	UBALD1	ST3GAL1
SH3RF1	NDC1		SSX2IP	PHLDA1																									UBE3B	SPTLC1					TGFBI		PRR22				NME3	NUP98			TFE3	PHC3	UBE2O	SYNRG
SHB	NIPAL3		ST3GAL3	PHTF2																									USP47	STAR					TGFBR2		PSMC1				NMT2	OGG1			TGFBI	PIAS2	UBE2S	TAPBP
SIPA1L2	NKX3-2		STAR	PILRA																									VAPA	STARD7					THBD		PSPC1				NOL9	OSGIN2			TMEM143	PIGW	UNKL	TBC1D2
SLAMF7	NME4		STK32C	PIM1																									VASP	STMN1					TMEM63A		PTGFRN				NOXA1	PCCA			TMEM2	PIK3C2A	UTP11L	TBC1D23
SLC25A20	NMT2		STMN3	PLAUR																									VKORC1	STOM					TNFAIP2		PTMS				NPM2	PDE4B			TMEM33	PIM3	VASP	TCEA1
SLC31A2	NOD1		TAF9B	PLD3																									VPS9D1	SYPL1					TNFSF13B		PTPRE				NR1D2	PDE4D			TMEM59	PKP4	VIPAS39	TCEAL1
SLC36A1	NOD2		TASP1	PLEKHO1																									WDR81	TBC1D23					TNFSF14		PYGL				NRGN	PDPK1			TMEM63A	PLEKHB2	WDR3	TCP1
SLC38A7	NOLC1		TDRD7	PLEKHO2																									WIPI1	TBRG4					TP53I3		PYROXD2				NRM	PDXDC1			TMTC1	PNMA3	WDR4	TFG
SLC45A3	NSMCE4A		TGM5	PLXND1																									WWC3	TCAIM					TP53INP2		RAB31				NRSN2	PDXK			TNFAIP2	POLR2M	WDR45	TIA1
SLC6A6	NTNG2		THAP10	PMP22																									XYLT1	TCP1					TPD52L1		RAB6A				NSD1	PGAM1			TNFSF13B	PPHLN1	WDR62	TMED4
SLC7A7	NUDT6		THBS4	PPARG																									YJEFN3	TCTN3					TPRG1L		RANBP9				NT5E	PGBD2			TP53INP2	PPM1G	XRCC3	TMEM168
SOX4	NUDT8		THEM6	PPARGC1A																									YPEL3	TGFBRAP1					TRG		RBM47				NUCKS1	PGM3			TPP1	PPP2CB	ZCCHC24	TMEM170A
SPIRE1	NUP210		TIFA	PPP1R18																									YPEL5	THAP4					TRIP10		RCN1				NUF2	PHACTR1			TREM2	PPP2R2D	ZNF384	TMEM259
SPOCD1	NUP37		TJP2	PRDM1																									ZCCHC24	TMEM170A					TRMT44		REEP5				ODF2L	PHC3			TRIM69	PPP2R5C	ZNF574	TMEM260
SPRED2	NUP43		TLE1	PRNP																									ZER1	TNPO1					TSC2		RGS20				OGDHL	PHF14			TSPAN10	PPP2R5D	ZNRF3	TMF1
SPSB1	OCRL		TMEM173	PSAP																									ZFAND3	TOP1					TSPAN14		RHBDL1				OGFRL1	PHKB			TSPAN14	PPP4R2		TNPO1
SSBP3	ODF2		TMEM59	PTGDS																									ZNF219	TOP1MT					TSPAN6		RHOBTB3				OSBPL5	PHTF2			TUBA4A	PRIM2		TOP1MT
STK10	OIP5		TMOD1	PTGS1																									ZNF333	TPM3					TTYH3		RHOQ				OSGIN1	PIGV			TYRO3	PRKDC		TOR2A
SYNJ1	OLIG1		TMSB15B	PTPRE																									ZNF385A	TRAPPC13					TXNRD1		RNF135				P4HTM	PIK3CB			UBE2S	PRMT2		TPM3
SYNJ2	OXCT2		TNFSF10	PTPRG																									ZSWIM8	TRIM13					TYRO3		RNF166				PAFAH2	PIM3			ULBP2	PRPF6		TRPM7
TAB1	P2RY2		TPD52	PTPRO																										TSC22D1					UBASH3B		RNF170				PAK4	PIWIL4			VAC14	PRSS12		TSC22D1
TBC1D2	PACSIN3		TRIM37	PXN																										TUBB					VASP		RNF175				PANX2	PKIB			VCX	PSEN1		TUBB6
TBL2	PAQR4		TWIST1	PYROXD2																										TUBB6					VILL		RNF19B				PAPLN	PKP4			VIPAS39	PSMC4		TWF1
TCF4	PAQR8		UCP2	RAB11FIP1																										TUBG1					VPS36		ROCK2				PAQR6	PLXDC2			VIT	PTPLAD1		TXK
TESK2	PARP2		UGT3A2	RAB20																										TVP23C					VPS9D1		RPS6KA3				PARVB	POLR2J2			VPS4A	PTPRC		UBL7
TEX2	PASK		USP48	RAB31																										UBE2V1					WIPI1		RSPO1				PCBP4	PPAPDC1B			VPS9D1	QKI		UNC93B1
TGM2	PATZ1		VIT	RAPGEF1																										UGP2					WNK4		S100A11				PCGF2	PPFIA1			WDR81	RAB28		USP32
THBS2	PAXIP1		WDR33	RBM47																										UNC93B1					WWC3		SCAMP5				PDCD2L	PPFIBP1			WIPF1	RABL3		USP4
THTPA	PCNA		WDR49	RBMS1																										UQCC1					YAF2		SCG5				PEMT	PPP2R2D			WIPI1	RAD21		VHL
TIMP1	PDLIM1		WDR63	RGL1																										USP10					YJEFN3		SCIN				PEX10	PRDM10			WLS	RAP1GDS1		VPS13B
TLR1	PDZD7		WHSC1	RGS18																										UTP14A					YPEL3		SDC2				PHF19	PRIM2			WWC3	RASSF1		VPS13C
TLR6	PEX11A		WWOX	RGS19																										WDR43					ZCCHC24		SEC13				PHLDB3	PRKACB			YPEL3	RB1		VWA5A
TMEM110	PGM1		YWHAE	RHBDF1																										WDR5					ZHX2		SETBP1				PIP5K1C	PRKDC			ZBTB34	RBBP8		WAC
TMEM158	PHF12		ZDHHC11	RHBDF2																										WHAMM					ZNF385A		SFRP1				PKM	PRMT2			ZCCHC24	RBM12		WBSCR16
TNFAIP8L3	PHKA2		ZFR	RHOC																										WWOX					ZNF469		SFT2D3				PKN3	PRPF6			ZER1	RBPJ		WDR1
TNFRSF21	PHLPP1		ZMYND12	RHPN2																										YTHDC1					ZNF580		SH3BGRL				PLCB2	PRSS12			ZFPL1	REEP3		WSB1
TNFSF4	PHYH		ZNF239	RIN2																										YWHAZ					ZNF706		SH3BGRL2				PLCXD1	PSEN1			ZMYND12	RFC3		XYLT1
TNNI2	PIWIL4		ZNF519	RIT1																										ZBTB16							SIAE				PLEC	PTPLAD1			ZNF384	RIF1		YTHDC1
TNS1	PKP4		ZNF670	RNF130																										ZKSCAN1							SLC25A34				PLEKHA4	PTPN22			ZNF385A	RIOK1		YWHAZ
TPD52L2	PLAGL2		ZNF706	RNF149																										ZNF274							SLC2A1				PLEKHG2	PTPRC			ZNF688	RNF11		ZC3HAV1
TPSAB1	PLEKHG3		ZSCAN31	RPS6KA2																										ZNF292							SLC35D2				PLXNB1	PTPRO				RNF19A		ZCCHC7
TPST2	PLEKHH3			RSPO1																										ZNF326							SLC7A7				PNMA1	PYROXD1				RNF6		ZFP14
TRA	POLE2			S100A11																										ZNF485							SLITRK4				POGLUT1	RAB18				RNPS1		ZNF124
TREM2	PPA2			S100A4																										ZNF519							SMG8				PPAPDC3	RAB23				RPL17		ZNF254
TREML1	PPIH			S100A8																										ZNF644							SMIM8				PPIE	RAB28				RPS6KA3		ZNF292
TRIB1	PPP1R27			S100A9																										ZRANB2							SOX5				PPM1H	RAD21				RQCD1		ZNF3
TRIM13	PPP2R3B			SDC2																										ZWINT							SPAG7				PPP3CB	RAP1GDS1				SAMHD1		ZNF429
TRIM8	PRDM8			SDS																																	SRI				PPP6R1	RASGRP3				SAR1B		ZNF467
TRIM9	PREX1			SECISBP2L																																	SRM				PRAM1	RASSF1				SBNO1		ZNF644
TUBB2A	PRICKLE1			SEPT3																																	SRSF9				PRKAB2	RB1				SCAF11		ZRANB2
TUBGCP2	PRIM2			SERTAD1																																	SSBP3				PRR22	RBBP8				SCAMP1
TWF2	PRKAG2			SESN1																																	ST3GAL6				PSRC1	RBM12				SCP2
UBALD2	PRKCQ			SETBP1																																	STK38L				PSTPIP1	RBPJ				SDHA
UBR4	PRRX2			SGK1																																	SUB1				PTMS	RDX				SEC23A
ULBP2	PRSS16			SH2D2A																																	SUCNR1				PTP4A1	RECQL5				SEC24B
USF2	PRSS57			SH3BGRL3																																	SUFU				PTPRE	RGCC				SERPINB2
UST	PRTN3			SH3PXD2A																																	TERF1				PVR	RGS20				SETD3
VAC14	PSTPIP2			SH3TC1																																	TGFBI				PYGL	RNASE3				SF3B1
VASP	PTPRF			SIPA1L1																																	TGFBR3				PYROXD2	RNF122				SIKE1
VOPP1	PXMP2			SLAMF8																																	THBD				RAB11FIP1	RNLS				SKP2
WSB2	RAB33A			SLC15A3																																	TM2D2				RAI14	RNPS1				SLC25A24
XPNPEP2	RAD1			SLC20A1																																	TMEM116				RALBP1	ROS1				SLC25A36
ZBTB46	RAD51C			SLC22A18AS																																	TMEM2				RAPGEFL1	RPS6KA3				SLC25A40
ZCCHC24	RAD54L			SLC26A11																																	TMEM241				RASA3	RXFP1				SLC35F1
ZCCHC6	RANBP1			SLC29A3																																	TMEM243				RASAL3	SAMHD1				SLC39A9
ZFP36L1	RARRES3			SLC2A3																																	TMEM31				RECK	SAT1				SLTM
ZMIZ1	RASSF2			SLC36A1																																	TMEM50A				RELL2	SBNO1				SMC4
ZNF425	RBBP7			SLC37A2																																	TMTC4				RFC3	SCAMP1				SNX12
ZNF706	RCC1			SLC44A2																																	TNFAIP2				RFTN1	SCP2				SNX5
	RCCD1			SLC45A3																																	TNFAIP3				RHBDD2	SDHA				SON
	RCOR2			SLC7A2																																	TNFRSF10B				RHOBTB3	SEC11B				SORD
	RECQL4			SLC7A7																																	TOP2B				RMI2	SEC22C				SPAG9
	RFC3			SLC9A1																																	TPCN1				RNF166	SEC23A				SQLE
	RFC4			SLITRK4																																	TPM2				RNF212	SEC24B				SREK1IP1
	RFC5			SNAI3																																	TRAF3IP3				RNF25	SEC31A				SRP9
	RFFL			SNTB1																																	TRAPPC9				ROCK2	SEH1L				STARD7
	RGMA			SORT1																																	TRG				RPA2	SEL1L2				STOM
	RIMKLA			SPOCK1																																	TRHDE				RPIA	SEL1L3				SUV420H1
	RMI2			SPRY2																																	TRIB1				RPP14	SERPINB2				SWAP70
	RNF157			SQSTM1																																	TRMT44				RPS6KA4	SERPINB8				SYNRG
	RNLS			SRCRB4D																																	TSPAN14				RRAGA	SETBP1				SYPL1
	RPA1			SSH1																																	TSPAN6				RRM1	SETD3				TBC1D23
	RPA3			STK17B																																	TYRO3				RSAD1	SGIP1				TBC1D5
	RUSC1			STXBP5																																	UBASH3B				SAPCD2	SIGIRR				TBRG4
	S100PBP			TBC1D10C																																	UBE2S				SCAMP5	SKP2				TCAIM
	SAAL1			TBC1D2																																	UGCG				SCG5	SLC1A3				TCEA1
	SAC3D1			TBXAS1																																	UHMK1				SCRN1	SLC22A4				TCEAL1
	SAPCD2			TESC																																	UHRF1				SEC31B	SLC25A24				TCP1
	SARM1			TGFBI																																	USP9X				SECISBP2L	SLC25A40				TEX15
	SCAMP5			TGFBR2																																	UTS2				SEPT2	SLC30A5				TFG
	SCMH1			TGM2																																	VAMP5				SETD1B	SLC35G1				THAP4
	SEMA4A			THBD																																	VASP				SFMBT1	SLC39A6				TMEM168
	SEMA6D			TLR4																																	VCL				SFRP1	SLC39A9				TMEM170A
	SESN3			TLR6																																	VCX				SFXN5	SLC44A1				TMEM189
	SFI1			TMC8																																	VILL				SGSM2	SLC51A				TMEM259
	SFMBT1			TMEM2																																	VIT				SH3BP1	SLCO4C1				TMEM38B
	SFRP1			TMEM64																																	WIPF2				SH3GL1	SMPD4				TMEM64
	SFTPD			TMEM87B																																	WLS				SIN3B	SMYD2				TNPO1
	SIGIRR			TMTC1																																	WWC3				SIX4	SNAP23				TOP1
	SIGLEC12			TNF																																	XRN2				SLAIN1	SNAP25				TOP1MT
	SIRPB1			TNFRSF12A																																	YAF2				SLC23A2	SNTB1				TPM3
	SKA1			TNFRSF1B																																	ZCCHC24				SLC25A15	SNX12				TRAPPC13
	SKA3			TNFSF14																																	ZHX2				SLC25A22	SON				TRAPPC2
	SKIDA1			TNNT1																																	ZMYND12				SLC25A37	SOS2				TRIM13
	SLAIN1			TP53BP2																																	ZNF385A				SLC2A6	SP100				TRIM14
	SLBP			TP53I3																																	ZNF618				SLC38A1	SP110				TRIM61
	SLC25A35			TPST1																																					SLC38A7	SPAG1				TRPM7
	SLC25A37			TPST2																																					SLC7A7	SPAG9				TSC22D1
	SLC27A2			TREM2																																					SLC9A8	SPTBN1				TUBB
	SLC2A5			TRIB1																																					SMARCB1	SPTLC1				TUBB6
	SLC2A9			TRPS1																																					SMARCC2	SPTLC2				TUBG1
	SLC51A			TTC40																																					SMARCD3	SREK1IP1				TVP23B
	SLC7A2			TYROBP																																					SMC1A	SRI				TVP23C
	SMARCC2			ULBP2																																					SMIM11	ST8SIA4				TXLNG
	SNX5			UPP1																																					SMTN	STARD8				TXNDC5
	SORD			UST																																					SNX3	STOM				UGP2
	SOX18			VCAN																																					SOX13	SUSD3				UQCC1
	SPAG4			VIM																																					SPATA20	SUV420H1				USP22
	SPAG5			VWA5A																																					SRM	SYPL1				USP32
	SPATA33			WLS																																					SRP68	TASP1				USP4
	SPIB			XAGE1A																																					SSBP3	TBC1D23				VPS13B
	SPIN4			ZBTB46																																					STAR	TCAIM				VPS13C
	SREBF1			ZFP2																																					SURF2	TCF19				WAC
	SRGN			ZFP36																																					SURF6	TCP1				WBSCR16
	ST7			ZNF280A																																					SYMPK	TFG				WDHD1
	STMN1																																								SYT15	TGM4				WDR1
	STPG1																																								TACC3	TGM5				WDR43
	STXBP6																																								TAF1	THAP4				WDR5
	SYNGR1																																								TAGLN	THAP6				WRNIP1
	TACC3																																								TAP2	TM2D1				YME1L1
	TADA2A																																								TCAIM	TM9SF1				YTHDC1
	TCEAL3																																								TCEA2	TMED4				YWHAE
	TCFL5																																								TCEAL4	TMEM189				YWHAZ
	TET1																																								TCF4	TMEM259				ZC3HAV1
	TFAP2E																																								TERF2IP	TMEM260				ZMYM5
	TFDP1																																								THUMPD1	TMEM52B				ZNF124
	TFIP11																																								TMEM123	TMEM55A				ZNF274
	TGM4																																								TMEM134	TMEM64				ZNF286A
	TGM5																																								TMEM135	TMLHE				ZNF292
	THBS4																																								TMEM167B	TMPO				ZNF3
	TIFA																																								TMEM2	TMUB2				ZNF326
	TIMELESS																																								TMEM31	TNFSF10				ZNF644
	TIPIN																																								TNFAIP2	TOP1MT				ZRANB1
	TLCD1																																								TNFRSF14	TPGS2				ZWILCH
	TLE1																																								TNFSF14	TPM3				ZWINT
	TMEM106C																																								TPD52L1	TPST2
	TMEM116																																								TPRG1L	TRIM13
	TMEM18																																								TRMT10A	TRIM14
	TMEM9																																								TRMT44	TRIM5
	TNFSF13B																																								TRMU	TRPM7
	TOP1MT																																								TSC2	TRUB1
	TPX2																																								TSPAN3	TSC1
	TRIM25																																								TSPAN6	TSC22D1
	TRIM45																																								TTC5	TUBB
	TRIP13																																								TUBGCP6	TUBB6
	TTF2																																								TWISTNB	TUBG1
	TUFT1																																								TXNDC15	TVP23C
	TWIST1																																								TYRO3	TWF1
	TYMS																																								UBA6	TWSG1
	UBE2T																																								UBALD1	TXNDC5
	UHRF1																																								UBASH3B	UBA1
	UNG																																								UBE2F	UBE2D4
	WBSCR27																																								UBE2O	UBE2W
	WDFY2																																								UBE2S	UBL7
	WDR54																																								UNG	UGP2
	WDR76																																								USF2	UGT8
	WDR91																																								USP13	UQCC1
	WHSC1																																								VAPA	USP15
	WLS																																								VASH1	USP22
	XRCC3																																								VEZT	VAC14
	XRCC6BP1																																								VPS9D1	VASN
	ZBTB5																																								WBSCR22	VPS13C
	ZC3H12B																																								WDR27	VPS25
	ZCCHC17																																								WWC3	VPS35
	ZDHHC11																																								YJEFN3	WDR47
	ZDHHC19																																								YY1	WWOX
	ZNF181																																								ZBTB39	XYLT1
	ZNF239																																								ZC3H12B	YTHDC1
	ZNF266																																								ZCCHC24	YWHAE
	ZNF274																																								ZFP2	YWHAZ
	ZNF280D																																								ZHX2	ZBTB16
	ZNF337																																								ZNF114	ZC3HAV1
	ZNF395																																								ZNF17	ZEB2
	ZNF442																																								ZNF174	ZNF124
	ZNF473																																								ZNF219	ZNF230
	ZNF519																																								ZNF346	ZNF274
	ZNF530																																								ZNF362	ZNF32
	ZNF544																																								ZNF446	ZNF654
	ZNF823																																								ZNF467	ZNF93
	ZNF93																																								ZNF618
	ZSCAN31																																								ZNF688
	ZWINT																																								ZNF839
[truncated: 45 more columns]
