# Supplementary material for: Enhancer Activation by Pharmacologic Displacement of LSD1 from GFI1 Induces Differentiation in Acute Myeloid Leukemia
Source: Cell Rep. 2018 Mar 27;22(13):3641–59. doi: 10.1016/j.celrep.2018.03.012 (PMC5896174; doi:10.1016/j.celrep.2018.03.012)
Supplement: Table S6. GSEA, Related to Figure 6 [file mmc5.xlsx]

## Sheet: Table S6
Table S6. GSEA. Related to Figure 6.
Protein coding genes close to 1560 intronic and intergenic sites of co-localized GFI1, LSD1 and RCOR1 binding		GO Biological Process Term	PValue	Genes
KCTD12		GO:0000122~negative regulation of transcription from RNA polymerase II promoter	4.89742e-10	MEF2C, BACH1, ZBTB32, MEF2A, NOG, PPARD, HFE2, FGF9, WFS1, MITF, PPARG, PRRX1, YBX3, FASLG, WWC2, PAX5, FOXO1, ZEB2, HSBP1, CTNNB1, EPC1, CRY2, OSR1, OLIG3, GATA3, PRMT6, EED, RARA, SOX17, NR2F2, MYB, MYC, AKIRIN2, ATF7IP, TBL1XR1, SATB1, DAB2IP, SATB2, CTBP2, DMRT1, TRIM37, HES1, ASCL2, HHEX, RFC1, BPTF, HES3, TFAP2C, CUX2, NFE2L3, ZMYND11, TSHZ3, HMGB1, TSHZ2, USP3, TFCP2L1, ZNF366, TCF7L2, PRD…
USPL1		GO:0045893~positive regulation of transcription, DNA-templated	4.46242e-07	MEF2C, PPARD, FOXA2, GRIP1, PPARG, ARNT2, MITF, NAA16, FOXO1, CTNNB1, IL31RA, FOS, EPC1, GATA3, RARA, SOX17, NR2F2, PLCB1, MYB, MYC, ATF7IP, TBL1XR1, KDM7A, BCL10, ZP3, FOXN3, AHR, ARHGEF11, CD86, RFC1, BPTF, HNF4A, JUN, FOXC1, USP22, NFE2L3, ZNF516, BLM, CTCFL, SOX7, CALCOCO1, TASP1, NPAS2, BCL3, WAC, KLF6, BMP2, MAP2K1, VHL, CREBBP, SMAD3, CREB5, FZD2, SNAI1, STAT3, HDAC4, SP1, ID2, SFRP1, FAM1…
STAT3
IRF5
STEAP4
POLR1B
MTMR6
C19orf25
SNX29
MYBPHL
C10orf105
PDLIM3
PACS1
TNIP3
ESD
GJB6
MACF1
LRP1
ZNF445
RNF135
WIPI2
TXK
GINS4
MEIS3
LRG1
PGS1
RAB3D
HPN
TRIM8
DAZAP2
ZBTB7B
MCAT
CCR10
DMC1
MSRB1
CHST2
FARP2
FMN1
HNRNPC
ETV5
TPRG1
CECR2
ZPLD1
COL9A2
SPRED1
KCTD6
GNA12
HLX
TRIT1
RPL23
SUN1
ZFAND5
RIN3
YY1AP1
GRAP2
PCED1B
SHQ1
NAA16
CD300E
HSPA9
TNRC6C
MBNL1
NMBR
YBX3
APOH
SCP2D1
ZP4
NIPBL
AGAP1
CBLB
EFCAB12
CPXM2
PARN
NQO2
SOX7
ZFP36L1
CXCR4
FAM216B
TM4SF20
MBNL2
CEACAM4
OLFM4
FCN1
VCPKMT
NES
C6orf118
USP22
MEPE
LIPM
SPRY4
ZC3H7A
MEF2C
FZD2
ARID5A
PTK2
SLC25A2
ECE1
NCAM2
CNIH1
FLNB
ZNF621
VCAN
ASB2
FCGBP
PLPP2
REEP5
EPM2A
HEXB
RAP2B
CD1D
IRF2BPL
CRK
CABLES1
FPR3
INCENP
ZNF706
KCTD12
SNN
ID1
ZCCHC2
MDM1
ZFHX3
LUZP6
CD1A
SP3
HECA
MNDA
CPPED1
ETS2
ELL2
ZNF334
SCRG1
TARS
LRRC74A
XXYLT1
SNX10
WFDC2
RYBP
LRRC8D
UST
FOS
TSNARE1
METRNL
COX4I1
KIF13A
EVPL
GCGR
ATP2B1
DARS
ZNF330
TASP1
MYO18A
AKR1A1
DHX34
YPEL2
KCNC4
CHST15
HS6ST1
ZNF436
PARD3
PTGES3
MPEG1
UBAC1
NYAP2
NINJ2
NRN1
FXYD5
SNX18
DLX2
FFAR3
CCL3L3
PCDH8
PTPRG
MYC
OLIG3
ZNRF2
IGFL2
TNFRSF21
CYP24A1
CEBPE
MPP7
RFC3
GMFG
ATP5B
UBAC2
HTR3E
DUSP10
CLIC4
STAG1
CD14
CHRD
SATB2
IRGC
UGGT1
TBC1D9
DOCK10
HTT
HNRNPL
SPERT
KCNA10
C11orf53
CMC1
DDIT4
TMEM174
MEF2A
KDM7A
TAS2R38
GALNT13
CDK15
TLE6
JARID2
USP6NL
ARID2
FEZ1
FAM71F1
MEDAG
LILRA4
RBM26
ACTG1
NFKBIZ
KLF4
NR5A2
ATF7IP
BLOC1S6
TMED10
HNMT
ARHGEF26
SMC6
CCDC190
ENAH
GALNT2
TOMM20
NUBP1
OSR1
ARHGAP12
ZBTB32
PLA2G4D
TSHZ2
PCDH20
PYROXD2
TNFSF8
APLN
MAT2B
RNF144A
AHR
TACC1
NCR2
SMARCC1
NCR1
NDST4
SNTB1
SPRY1
NEK6
CALD1
HES1
VAPA
SKAP2
HOPX
IL1A
FAM20C
PKDCC
ZNF318
GINS3
CDC42EP4
PRMT6
TRPS1
TMEM212
WDR26
MYOM1
AGR3
HLA-E
ZFR
MYO1G
SLC38A2
NDFIP2
BTG1
ATP6V1C1
CHI3L2
TREH
SRGAP2C
CCDC58
TMEM65
GABRG2
FASLG
PEX5L
PCGF3
WFS1
CDC42EP3
HNF4A
DLEU7
TOB1
LRGUK
DCANP1
TSNAX
C16orf72
SDC3
KCNJ2
ATP1A1
CAMK1G
TUBB8
SIRPA
XYLT1
EGR3
SLC7A7
SLC7A10
RBM47
HAS1
ADRA2B
CUX2
QKI
CD93
NGLY1
SLC4A1
EGFR
PAG1
ASCC3
DLD
CSMD3
PLEKHO1
LYST
AFAP1
CCL2
FFAR2
SMG9
DYRK2
TBL1XR1
RAB4A
C20orf194
ASGR1
RNASE3
STIM2
STT3B
GPR84
CDC42EP5
SPRY2
ARRDC3
MGAT4A
PCSK6
MAP4K4
IL1R2
FGF6
CD9
KCTD1
CRY2
ODF3B
LILRA5
DAAM1
DYRK1A
TMEM94
SALL3
ALDH1A3
EPS8L3
PRLHR
ADAM8
NAALADL2
MSX2
TBC1D9B
PTMA
GATA3
OR10AD1
AKAP1
DIAPH3
NHLH2
REPIN1
EZR
B4GALT3
OLR1
PLCL2
ANO6
KCNG1
TFAP2C
MAP3K1
UACA
GPR68
MAP3K7
ALDH8A1
ADAMTSL4
B4GALNT4
MAP3K10
LRFN5
AKTIP
RBM38
CCDC175
ERBIN
SREK1
IGF2R
MAGEF1
CLDN1
NMUR1
HJURP
KLF2
CYYR1
TNS3
SP1
BCAS1
MIER3
ADGRL2
IBTK
SORL1
CNTNAP2
GPD2
GTF2H5
NRROS
ZNF124
TMCC2
PGBD5
EED
UBASH3B
TNS4
MGAT5B
LTBP4
RAPH1
LRTM1
BET1
ARFGEF1
SLC9A1
PPIAL4F
FCRL3
NVL
KLF6
PLBD1
LAIR1
BMP2
PLCB1
TM4SF4
FAM170A
RNF130
ACTB
XRCC2
IMPAD1
TNFRSF1B
AMPD2
QSOX1
IRF2BP2
WNT5B
CAPZA3
TNFAIP8L1
TNFSF10
LRRC70
HLA-DMB
CREB5
SND1
C7orf33
TNFSF18
TEDDM1
MKX
TCF7L2
TBPL2
CALM1
MAP3K14
CEBPA
CACNG6
PROC
FOXA2
BCL2L1
SLC4A7
ALCAM
ADGRL3
IKZF1
ZNF703
GPR20
NTRK1
CD1C
IVNS1ABP
MGMT
GLIPR1
SLCO4A1
CAMK2D
MRPL36
CDH10
SLCO4C1
SLC25A46
ZNF608
HENMT1
C1orf162
SYT6
SH2D1B
SDE2
KCNK1
HTR2A
MAP3K9
MFGE8
SPATA8
SNAI1
PLEKHG4B
GSTA4
UPP1
ANKRD7
JAK2
PRRC2B
BTBD19
IER5
LAMB3
PITRM1
WAC
CSTF3
BCAT1
ATF1
MYCBP2
COL4A2
NLRP1
NOG
MAP1S
FAM187B
DEDD2
CEACAM16
COL6A3
CLDN5
RPL3
COPG1
SOD3
G3BP2
CDH6
ADGRF1
TYW1
SOWAHD
FCGR3A
ITGB1
WEE1
HMGB1
TIPIN
DNAH17
MKNK2
ZNF665
AGFG1
TWIST2
SNED1
GPCPD1
PRKCD
EMCN
GRK6
KLHL31
PRDM13
UHRF2
PTGES
SLAMF1
NID1
ANKRD22
ANKRD33
TMPO
USP3
HCN4
MAF
GPX4
APOB
SERPINE2
RTP5
FSTL1
PRL
SMLR1
SLC35D3
F3
SLC16A1
CD2
PRRC2C
EGLN1
HNRNPU
ETS1
LYZ
MAP1LC3B2
FLT3
RNASE1
GOLGA8M
LRP3
MYADM
ZNF579
TRIB2
ACSL3
NEK10
PRICKLE2
PDZRN3
CADM2
NSUN7
PIP
SGIP1
C1orf100
CASC10
PDLIM1
DGKZ
PDGFD
NELL2
CDK17
TRIM69
A1BG
CTNNB1
PLXNA1
MYO10
IL12B
C6orf52
CLIC5
LY6E
PLIN2
S1PR1
GNAT2
H3F3A
SFMBT2
RCBTB2
PKM
SEC11A
ABCC12
CRISPLD2
CCL1
CEACAM21
PLAUR
ZNF324
GNLY
CNOT11
METTL21A
TOP1
GTSF1L
CTCFL
KCNH8
PLD1
COQ2
ANXA2R
RASA1
PIM1
SNX9
ERMP1
SH2D3C
PGD
RNF19B
FOXD2
RAB3B
PROK1
KCNA2
ECHDC3
GPAM
HIPK3
CD163
FLRT2
ASGR2
USP32
ANAPC1
ZNF217
PISD
CMTM6
C4ORF33
AKIRIN2
DPP6
SOX17
DCSTAMP
DENND3
ZSCAN20
UCHL5
PHLDA3
TARBP1
PTEN
MON2
TMEM263
SGCG
SPESP1
CYP11A1
FAM174B
ZNF516
CYP2A6
CCDC97
TNP1
RALGAPA2
MAFF
TRAK1
SLIT2
NIPAL1
ANKRD33B
TIMD4
HRH2
TNKS
SFRP1
SLC28A3
IFNLR1
COA7
C1orf220
PLA2G4A
SEPHS1
DDX6
CALCOCO1
CCDC182
MRPS23
LRFN3
CCDC9
PELI1
PDCL3
TFCP2L1
ZEB2
MBD5
SLC39A10
COPS8
APOD
SPOCK1
FABP7
SASH1
NASP
RCSD1
XCL2
ALKBH3
NR2F2
ATP6V0A1
C17orf67
TMEM235
PSMC4
FBXO48
CDH9
CCZ1B
NFE2L3
SEMA3E
ACTN2
ZMYND11
KAZALD1
ASCL2
ACER3
SYT10
CTDSP2
RAB3IP
EEA1
GRTP1
ZNF770
IRF8
GNGT2
RETN
HMOX1
LRIG1
VPS8
GNPDA1
KANK1
OLFML3
VPS18
HES3
CRYBA1
RPS9
GADD45B
FNDC7
ZNF784
DPCR1
RSPH3
DUSP1
MFSD4A
RPS16
C1orf115
GPR88
TAC4
SRSF7
VLDLR
LPIN1
EVX1
CAPNS1
C1ORF228
FAM212B
BCAS2
C1orf106
ZNF503
KLRK1
FRY
TCF12
BLM
MGRN1
RMI2
LASP1
TRIM37
MAN2B1
HCST
DMWD
SIGLEC9
TBC1D8
TMEM87B
HECW2
CDC25B
JAG1
KCNB1
NTSR1
IL17RA
MYH15
SLC51A
ANK2
LPCAT1
AIM1
CD164
LHFPL3
CFAP45
TRAFD1
LRRC2
ALG1L2
SLC1A4
IGSF10
LTA
TGDS
ANG
FOXK2
PDE4D
IGSF3
TIMP4
RALA
USP48
MAN1C1
RPA2
BMP8A
OXCT2
HIVEP3
RNF220
TMEM53
SPATA6
JUN
NFIA
LPAR3
BCL10
LRRC8C
EVI5
BCAR3
SLC44A3
DPH5
AHCYL1
CD53
CEPT1
ADORA3
LRIG2
CASQ2
CD58
OTUD7B
ADAR
MSTO1
LMNA
IQGAP3
ARHGEF11
AIM2
FCER1G
TMCO1
UCK2
CD247
POU2F1
SELP
PRRX1
PRDX6
RABGAP1L
SOAT1
NEK7
SYT2
ADORA1
LRRN2
TGFB2
ABCB10
CAPN9
TTC13
AKT3
AHCTF1
OR2B11
DIP2C
SEC61A2
FAM107B
RSU1
CUBN
PLXDC2
MLLT10
SGMS1
TET1
ADK
C10orf11
NRG3
IDE
HHEX
MYOF
POLL
GRK5
CARS
C1QTNF4
PC
P2RY6
GAB2
NARS2
MAML2
CRTAM
ST3GAL4
APLP2
AKAP3
BCL2L14
LMO3
C2CD5
ITPR2
SSPN
FAR2
FGD4
TMEM117
AMIGO2
ACVR1B
KRT80
COPZ1
SRGAP1
TBC1D30
CAPS2
NAV3
FGD6
MYBPC1
SH2B3
IQCD
HCAR2
RILPL1
FGF9
NUP58
SHISA2
URAD
FLT1
STARD13
LHFP
FOXO1
VWA8
AKAP11
DNAJC15
ENOX1
LCP1
KIAA0226L
DHRS12
TBC1D4
STK24
DOCK9
GPR18
TMTC4
NALCN
METTL21C
ATP11A
LAMP1
RBM23
GNG2
SAMD4A
TRMT5
SYNE2
FAM71D
RAD51B
FOXN3
KCNK13
LGMN
EVL
AMN
TDRD9
KNSTRN
EHD4
MYO5A
MYO1E
SPG21
SMAD3
IQCH
ARID3B
ARNT2
MCTP2
CREBBP
EMP2
MPV17L
TNRC6A
LCMT1
NSMCE1
BCAR1
CMIP
HSBP1
GAS7
HS3ST3A1
FLOT2
SSH2
SLFN5
PLXDC1
RARA
EZH1
PLEKHM1
CUEDC1
TEX14
SLC16A6
ARSG
FAM20A
ABCA6
DNAI2
RAB37
SLC25A19
ACOX1
SEPT9
TMEM105
WDR45B
ZNF750
TBCD
THOC1
APCDD1
NEDD4L
ZNF532
TMPRSS9
RFX1
ASF1B
TPM4
PLVAP
SLC27A1
LRRC25
URI1
TSHZ3
PEPD
KIAA0355
SIPA1L3
C19orf33
RYR1
BLVRB
BCKDHA
POU2F2
ERCC1
FBXO46
SAE1
MYH14
NAPSA
SHISA7
SLC27A5
GREB1
SLC35F6
MRPL33
SLC30A6
MTA3
TTC7A
EFEMP1
HK2
NPAS2
IL18R1
NCK2
MARCO
BIN1
LYPD6B
TANK
TLK1
CDCA7
CHRNA1
CHN1
PLCL1
MAP2
MREG
FN1
TNS1
RUFY4
ALPP
MLPH
HDAC4
GAL3ST2
BFSP1
HCK
COMMD7
SULF2
PREX1
ADNP
CASS4
PHACTR3
BACH1
IL10RB
TMEM211
TTC28
NF2
MB
NFAM1
UPK3A
TBC1D22A
VHL
ATP2B2
SH3BP5
SATB1
RBMS3
DLEC1
CDCP1
LIMD1
PFKFB4
P4HTM
GNAI2
RAD54L2
STAB1
TKT
CHDH
FRMD4B
MITF
FOXP1
TMEM45A
BTLA
CD86
CHST13
RAB43
RBP1
ZBTB38
SLC9A9
HPS3
WWTR1
IL12A
USP13
ST6GAL1
IL1RAP
RUBCN
ZFYVE28
SORCS2
CPEB2
LAP3
KLHL5
RFC1
SRD5A3
THAP9
KLHL8
FAM13A
IL21
PGRMC2
TRIM2
DCHS2
RAPGEF2
FSTL5
PALLD
CLCN3
STOX2
SNX25
SRD5A1
PDZD2
EGFLAM
DDX4
IL31RA
IL6ST
ANKRD55
IQGAP2
S100Z
RAPGEF6
TGFBI
PCDHG@
ARHGAP26
NR3C1
KCTD16
ADRB2
PPARGC1B
CSF1R
CLINT1
KCNIP1
RANBP17
SH3PXD2B
ERGIC1
FAM193B
RIPK1
TRIM26
TNXB
NUDT3
PPARD
MAPK13
MDGA1
BTBD9
C6orf223
MB21D1
UBE2J1
SCML4
FIG4
LAMA4
PKIB
VNN2
MYB
AIG1
UTRN
LRP11
PPP1R14C
IPCEF1
SYTL3
RPS6KA2
AMZ1
ETV1
MALSU1
IGF2BP3
NPVF
JAZF1
BBS9
ELMO1
NME8
ABCA13
CLIP2
HIP1
ZP3
PHTF2
LMTK2
BRI3
SH2B2
PRKAR2B
DOCK4
CPED1
AKR1B1
SVOPL
TBXAS1
SLC37A3
DENND2A
ADCK2
CTSB
LONRF1
PSD3
SLC25A37
TRIM55
NCALD
BAALC
TMEM74
EXT1
ASAP1
PLEC
DMRT1
PTPRD
SH3GL2
B4GALT1
TMEM8B
SHC3
GABBR2
GRIN3A
ABCA1
DAB2IP
GOLGA1
LRSAM1
STS
TSC22D3
VPS45
GON4L
TNR
PPFIA4
LRRTM3
HK1
CTBP2
STAT6
TRIM13
CCDC88C
MAP2K1
CEP112
ABCA8
CCDC40
AXL
CXCL17
NLRP2
ID2
BIRC6
TGFA
ITGA6
KIAA2012
SPAG16
TMEM230
COL6A5
TAPT1
WWC2
PFDN1
CNPY3
TBPL1
ADGRG6
KIF25
FSCN1
CSMD1
NBPF1
CLCC1
SORT1
NOS1AP
DDX59
KIF26B
ARHGAP22
ZCCHC24
RNLS
ACTA2
GRIP1
LTA4H
ALOX5AP
RASA3
STON2
RPS6KA5
KLC1
ALDH1A2
IGF1R
LONP2
CRHR1
BCAS3
BPTF
BCL3
NKPD1
ZSCAN5A
KLHL29
VWA3B
BCL2L11
RALB
APOBEC3B
TOP2B
GRAMD1C
GPR156
OSTN
MB21D2
TBC1D14
EYS
TAB2
SUMO4
TULP4
TMEM181
AGPAT4
CHN2
MKLN1
DOCK8
PAX5
SLC2A8
CNR2
PTPRC
PFKFB3
ANAPC16
ARHGEF12
RGS6
AIPL1
PDE4A
PLD3
PPP1R37
ERG
TGFBR2
MINA
FAM43A
TET2
FOXC1
ANGPTL2
SNX27
LARP4B
EPC1
PDS5B
LUC7L3
C1QTNF1
UBE2E3
NOL4L
PPARG
PTH1R
FCGR1B
HFE2
RASSF5
CACNA2D4
PRICKLE1
METTL9
PIK3R6
C17orf50
PECAM1
LILRB3
GCG
KIZ
TRIOBP
IQSEC1
SLC6A6
LPP
LRP2BP
C5orf67
ZNF366
TICAM2
COL23A1
FOXQ1
AOAH
PTPRN2
USP17L3
